# Supplementary material for: Transcriptome Sequencing and WGCNA Reveal Key Genes in Response to Leaf Blight in Poplar
Source: Int J Mol Sci. 2023 Jun 12;24(12):10047. doi: 10.3390/ijms241210047 (PMC10298882; doi:10.3390/ijms241210047)
Supplement: Supplementary file 1 [file ijms-24-10047-s001.zip]

Archive with 1 entries (1 files):
- ijms-2355698-supplementary.xlsx
