# Supplementary material for: Transcriptome Sequencing and WGCNA Reveal Key Genes in Response to Leaf Blight in Poplar
Source: Int J Mol Sci. 2023 Jun 12;24(12):10047. doi: 10.3390/ijms241210047 (PMC10298882; doi:10.3390/ijms241210047)
Supplement: Supplementary file 1 [file ijms-24-10047-s001.zip › ijms-2355698-supplementary.xlsx]

## Sheet: S1
Table S1. POD and SOD activity assay (U/mg).
SOD	0h	12h	24h	48h	72h
Rep-1	1.03571	0.864615	1.13077	1.33778	1.24167
Rep-2	1.03571	0.788571	1.04167	1.44762	1.27234
Rep-3	0.953333	0.848485	1.06462	1.30435	1.21224
T-text		0.00830226	0.138438	0.00228066	0.00197338
POD	0h	12h	24h	48h	72h
Rep-1	0.728	0.656	0.718	0.954	0.79
Rep-2	0.736	0.622	0.662	0.954	0.778
Rep-3	0.73	0.644	0.7	0.826	0.814
T-text		0.000898983	0.0849571	0.0135636	0.00446612

## Sheet: S2
Table S2. RNA-seq data quality statistics and reference genome mapping.
Sample		length	Reads	Bases	Q20(%)	Q30(%)	GC(%)	N(ppm)	Total mapped	Multiple mapped	Unigenes mapped
0h-1	41569074	147.22	37640200	5541224380	97.96	93.22	44.74	0.7	35866649 (95.2881%)	2480184 (6.58919%)	33386465 (88.699%)
0h-2	45020558	146.9	41120700	6040564079	98.11	93.59	44.99	0.77	39228689 (95.3989%)	2619238 (6.36963%)	36609451 (89.0293%)
12h	40140892	146.93	35915640	5277227734	97.87	92.98	45	0.83	34230032 (95.3068%)	2215457 (6.1685%)	32014575 (89.1383%)
24h	46301748	146.65	42208620	6190001001	98.03	93.38	45.2	0.79	40135884 (95.0893%)	2363648 (5.59992%)	37772236 (89.4894%)
48h	44057436	147.05	39199266	5764078757	97.84	92.91	45.82	0.79	33991073 (86.7135%)	2434533 (6.21066%)	31556540 (80.5029%)
72h	44989982	147.13	41691976	6133997109	97.83	92.89	47.94	0.86	29407893 (70.5361%)	1769532 (4.2443%)	27638361 (66.2918%)

## Sheet: S3
Table S3. Expression and annotation of genes.
geneID	0h_FPKM	12h_FPKM	24h_FPKM	48h_FPKM	72h_FPKM	Symbol	Description
Potri.001G000100	0	0	0	0	0	-	zinc ion binding;nucleic acid binding
Potri.001G000200	0	0	0.08	0	0	-	zinc ion binding;nucleic acid binding
Potri.001G000300	8	7.31	17.14	6.18	1.78	-	-
Potri.001G000400	0	0	0	0	0	-	Protein of unknown function (DUF3317)
Potri.001G000500	0	0	0	0	0	sks12	SKU5 similar 12
Potri.001G000600	0	0	0	0	0	sks12	SKU5 similar 12
Potri.001G000700	0.41	0.18	0.62	0.17	0	PUR	purin-rich alpha 1
Potri.001G000800	1.11	0.7	0.89	1.01	1.56	-	P-loop containing nucleoside triphosphate hydrolases superfamily protein
Potri.001G000900	22.13	14.71	12.57	9.54	8.42	-	-
Potri.001G001000	0.37	0.74	1.34	1.21	2.5	-	-
Potri.001G001100	0.3	1.42	7.3	6.02	6.03	ATEXP15	expansin A15
Potri.001G001200	0.17	0.03	0.07	0	0.14	emb1011	Nuclear pore complex protein
Potri.001G001300	21.18	34.77	38.64	38.41	39.51	-	Uncharacterised conserved protein UCP022280
Potri.001G001400	0	0	0	0	4.36	-	-
Potri.001G001500	8.31	7.15	6.48	8.67	5.47	ATCRT1	RING/U-box superfamily protein
Potri.001G001600	82.02	69.62	62.95	72.47	51.49	-	Pyruvate kinase family protein
Potri.001G001700	9.97	11.56	13.25	9.76	11.98	PSL4	calmodulin-binding protein
Potri.001G001800	0	0	0	0	0	-	-
Potri.001G001900	0	0	0	0	0	-	-
Potri.001G002000	184.44	168.08	112.18	168.16	121.86	ECT2	evolutionarily conserved C-terminal region 2
Potri.001G002100	0	0	0	0	0	-	-
Potri.001G002200	0.3	0.78	0.55	0.12	0.58	ATSBT3.18	Subtilisin-like serine endopeptidase family protein
Potri.001G002300	0.27	0.54	0.91	0.25	3.29	-	Protein kinase superfamily protein
Potri.001G002400	5.36	0.38	0.61	1.57	0.46	ATWRKY51	WRKY DNA-binding protein 51
Potri.001G002500	87.04	97.76	128.6	93.74	63.74	-	TCP-1/cpn60 chaperonin family protein
Potri.001G002600	0.15	0.35	0.38	0.65	0.35	APUM12	pumilio 12
Potri.001G002700	0.11	0.26	0	0.26	1.24	ZKT	protein containing PDZ domain, a K-box domain, and a TPR region
Potri.001G002800	0.06	0	0.32	0.08	0.64	CYP716A1	cytochrome P450, family 716, subfamily A, polypeptide 1
Potri.001G002900	0	0	0	0	0	-	-
Potri.001G003000	0.14	0.08	0.07	0	0.1	CYP716A1	cytochrome P450, family 716, subfamily A, polypeptide 1
Potri.001G003100	24.99	25.73	19.29	16.01	10.13	CYP716A1	cytochrome P450, family 716, subfamily A, polypeptide 1
Potri.001G003200	1.29	3.75	1.49	3.3	1.27	AtRLP46	receptor like protein 46
Potri.001G003300	0	0.58	0.24	0	0.7	-	-
Potri.001G003400	19.24	17.16	27.24	21.25	58.66	-	Uncharacterised conserved protein UCP009193
Potri.001G003500	3.74	1.61	1.9	1.67	2.6	-	-
Potri.001G003600	0	0	0	0	0	-	RNA methyltransferase family protein
Potri.001G003700	1.39	4.08	3.69	1.96	1.86	-	DNA binding;DNA-directed RNA polymerases
Potri.001G003800	42.29	21.42	43.23	28.12	133.62	-	Protein of Unknown Function (DUF239)
Potri.001G003900	8.61	6.46	6.22	4.82	6.05	ATDEK1	calpain-type cysteine protease family
Potri.001G004000	1.89	2.41	4.06	1.95	2.48	-	Protein of unknown function (DUF1639)
Potri.001G004100	15.08	8.77	56.03	16.48	29.56	AGP14	arabinogalactan protein 14
Potri.001G004200	3.38	1.78	0.97	1.09	1.62	GCT	RNA polymerase II transcription mediators
Potri.001G004300	0	0	0	0	0	-	elongation factor P (EF-P) family protein
Potri.001G004400	0.98	0	0	0	0	-	-
Potri.001G004500	111.53	104.11	108.34	113.79	78.04	-	Mitochondrial substrate carrier family protein
Potri.001G004600	74.69	67.36	42.43	20.08	18.67	TUA3	tubulin alpha-3
Potri.001G004700	0	0	0.23	0.14	0.67	RAP2.11	related to AP2 11
Potri.001G004800	31.52	25.36	17.06	19.69	11.89	emb2734	ARM repeat superfamily protein
Potri.001G004900	0	0	0	0	0	-	-
Potri.001G005000	6.98	9.49	4.59	2.53	0.65	-	Peptidyl-tRNA hydrolase family protein
Potri.001G005100	18.63	9.61	19.57	11.11	24.36	ATMYB5	myb domain protein 5
Potri.001G005200	0	0	0	0	0	-	-
Potri.001G005300	0.55	0.87	0.53	0.22	0	-	alpha/beta-Hydrolases superfamily protein
Potri.001G005400	0	1.27	1.39	0.22	0.51	-	Putative lysine decarboxylase family protein
Potri.001G005500	21.01	13.72	16.86	7.35	11.99	SUB1	calcium ion binding
Potri.001G005600	0.26	0.62	0.09	0.32	0.13	-	calmodulin-binding family protein
Potri.001G005700	0	0	0	0	0	ACD1-LIKE	ACD1-like
Potri.001G005800	0	0	0	0	0	-	-
Potri.001G005900	0	14.5	36.1	25.65	34.4	ACD1-LIKE	ACD1-like
Potri.001G006000	1.26	3.04	11.92	9.39	5.89	HVA22F	HVA22-like protein F
Potri.001G006100	1.04	1.05	0.92	0.47	0.94	-	curculin-like (mannose-binding) lectin family protein / PAN domain-containing protein
Potri.001G006200	1.32	1.2	1.1	0.74	0.29	-	calmodulin-binding family protein
Potri.001G006300	9.29	9.03	13.98	15.09	16.36	TAF7	TBP-associated factor 7
Potri.001G006400	0	0	0.24	0.3	0	SCL30A	SC35-like splicing factor 30A
Potri.001G006500	0.09	0.26	0.62	0.23	0.49	-	O-Glycosyl hydrolases family 17 protein
Potri.001G006600	0.04	0	0.24	0.6	0.06	AAE18	acyl-activating enzyme 18
Potri.001G006700	2.98	3.92	6.13	6.08	19.71	AAE18	acyl-activating enzyme 18
Potri.001G006800	0	0	0	0	0	-	2-oxoglutarate (2OG) and Fe(II)-dependent oxygenase superfamily protein
Potri.001G006900	0	0	0	0	0	-	2-oxoglutarate (2OG) and Fe(II)-dependent oxygenase superfamily protein
Potri.001G007000	25.42	20.9	16.21	3.76	21.03	-	Galactose oxidase/kelch repeat superfamily protein
Potri.001G007100	3.1	4.33	1.49	3.89	0.64	-	2-oxoglutarate (2OG) and Fe(II)-dependent oxygenase superfamily protein
Potri.001G007200	20.4	29.87	19.16	17.97	7.51	-	Amino acid permease family protein
Potri.001G007300	55.38	35.81	18.94	14.85	6.43	-	Amino acid permease family protein
Potri.001G007400	0	0	0	0	0	-	Pectin lyase-like superfamily protein
Potri.001G007500	0	0	0.32	0	0	-	-
Potri.001G007600	0	0	0	0	0	PSY	PHYTOENE SYNTHASE
Potri.001G007700	0.83	1.29	0.25	0.2	0.84	PSY	PHYTOENE SYNTHASE
Potri.001G007800	83.95	78.16	71.93	62.58	85.54	PP2A-3	protein phosphatase 2A-3
Potri.001G007900	0.98	0	0.12	0	0	-	P-loop containing nucleoside triphosphate hydrolases superfamily protein
Potri.001G008000	5.53	4.3	2.41	3.27	3.31	-	Galactose oxidase/kelch repeat superfamily protein
Potri.001G008100	0	0	0	0	0	-	-
Potri.001G008200	0	0	0	0	0	-	Protein of unknown function (DUF761)
Potri.001G008300	31.37	33.2	29.5	40.39	46.91	-	Protein of unknown function, DUF538
Potri.001G008400	65.52	57.69	60.01	45.22	70.84	-	Protein of unknown function, DUF538
Potri.001G008500	0.69	0	3.26	5.12	0.98	-	Bifunctional inhibitor/lipid-transfer protein/seed storage 2S albumin superfamily protein
Potri.001G008600	0	0	0	0	0	-	transferases, transferring hexosyl groups
Potri.001G008700	1.66	2.08	0	0.68	0	-	RNA-binding KH domain-containing protein
Potri.001G008800	17.68	16.78	16.51	14.91	13.73	HUB2	histone mono-ubiquitination 2
Potri.001G008900	1.04	2.98	2.36	25.45	1.51	-	Family of unknown function (DUF716)
Potri.001G009000	0.73	0.12	0.1	0	0	-	Family of unknown function (DUF716)
Potri.001G009100	4.67	8.03	6.95	1	5.31	-	Disease resistance-responsive (dirigent-like protein) family protein
Potri.001G009200	0.78	0.95	0	0.49	2.3	-	-
Potri.001G009300	0	0	0	0	0	-	-
Potri.001G009400	0	0	0	0	0	-	F-box family protein
Potri.001G009500	1.96	0.81	0.62	0.84	6.84	-	-
Potri.001G009600	4.91	2.28	1.91	1.71	2.03	CMT3	chromomethylase 3
Potri.001G009700	109.78	96.06	63.55	82.59	67.09	-	Protein kinase family protein
Potri.001G009800	0	1.72	1.96	1.25	7.34	EDA3	DnaJ/Hsp40 cysteine-rich domain superfamily protein
Potri.001G009900	0	0	0	0	0	-	Cation efflux family protein
Potri.001G010000	1.74	4.01	2.55	0.32	0.39	-	Cation efflux family protein
Potri.001G010100	0.75	1.1	1.1	0.22	1.22	-	Cation efflux family protein
Potri.001G010200	1.28	3.04	0.44	0.9	1.01	-	Cation efflux family protein
Potri.001G010300	0.16	0.09	0.69	0	0.11	-	Cation efflux family protein
Potri.001G010400	0	0	0	0	0	-	P-loop containing nucleoside triphosphate hydrolases superfamily protein
Potri.001G010500	6.4	9.12	9.97	12.05	15.47	SINAT2	seven in absentia of Arabidopsis 2
Potri.001G010600	4.67	9.93	49.48	94.11	3	-	-
Potri.001G010700	1.72	0.97	0.73	0.37	0.81	ATSNAK2	geminivirus rep interacting kinase 1
Potri.001G010800	37.46	35.14	39.93	28.47	39.18	THFS	10-formyltetrahydrofolate synthetase
Potri.001G010900	0.09	0.11	0.18	0	0	TBR	Plant protein of unknown function (DUF828)
Potri.001G011000	19.96	40.86	44.73	55.06	76.97	-	Peroxidase superfamily protein
Potri.001G011100	0	0	0	0	0	-	-
Potri.001G011200	38.91	43.57	75.6	66.99	57.81	ATPCB	peroxidase CB
Potri.001G011300	5.18	7.97	8.99	18	26.81	ATPCB	peroxidase CB
Potri.001G011400	0	0	0	0	0	-	Peroxidase superfamily protein
Potri.001G011500	13.15	42.7	11.33	70.44	9.2	ATPA2	peroxidase 2
Potri.001G011600	0	0	0	0	0	-	Peroxidase superfamily protein
Potri.001G011700	4.99	11.77	13.3	6.04	8.41	-	Plastid-lipid associated protein PAP / fibrillin family protein
Potri.001G011800	6.82	5.91	6.04	5.9	3.08	-	PRLI-interacting factor, putative
Potri.001G011900	34.49	23.07	16.89	18.93	16.35	ATGSL10	glucan synthase-like 10
Potri.001G012000	11.69	4.23	0.8	2.48	2.49	ATGSL10	glucan synthase-like 10
Potri.001G012100	0	0	0	0	0	-	-
Potri.001G012200	2.32	4.3	1.27	2.42	4.58	ATGSL12	glucan synthase-like 12
Potri.001G012300	0.27	1.07	0.27	1.33	1.18	PUB15	Plant U-Box 15
Potri.001G012400	0	0	0	0	0	-	-
Potri.001G012500	0	0	0	0	0	FAD2	fatty acid desaturase 2
Potri.001G012600	0	0	0	0	0	-	-
Potri.001G012700	0	0.76	0.08	0.19	0.12	FAD2	fatty acid desaturase 2
Potri.001G012800	13.11	12.11	5.09	5.77	3.7	-	Noc2p family
Potri.001G012900	0	0	0	0	0	-	-
Potri.001G013000	1.34	3.87	2.87	8.6	9.3	ATPCA	peroxidase CA
Potri.001G013100	0	0	0	0	0	-	Peroxidase superfamily protein
Potri.001G013200	68.9	34.57	38.02	48	34.34	-	KH domain-containing protein / zinc finger (CCCH type) family protein
Potri.001G013300	9.32	10.04	8.7	11.11	6.21	-	-
Potri.001G013400	14.6	8.34	7.59	22.43	19.5	-	Major facilitator superfamily protein
Potri.001G013500	10.43	25.67	20.98	13.87	14.81	ENR1	NAD(P)-binding Rossmann-fold superfamily protein
Potri.001G013600	8.03	4.99	2.61	3.6	1.4	-	DNA-binding bromodomain-containing protein
Potri.001G013700	18.55	26.5	25.45	20.64	16.63	-	alpha/beta-Hydrolases superfamily protein
Potri.001G013800	26.41	29	27.23	25.09	19.43	-	Emsy N Terminus (ENT)/ plant Tudor-like domains-containing protein
Potri.001G013900	55.35	58.8	51.17	50.6	58.2	-	-
Potri.001G014000	0	0	0	0	0	LIP2	lipoyltransferase 2
Potri.001G014100	0	1.21	1.16	2.51	0.16	RLK1	receptor-like protein kinase 1
Potri.001G014200	5.52	8.4	11.55	8.04	5.77	-	-
Potri.001G014300	0	0	0	0	0	RLK1	receptor-like protein kinase 1
Potri.001G014400	0.12	1.19	1.61	0.38	0.17	RLK1	receptor-like protein kinase 1
Potri.001G014500	0.83	0	0.13	0.21	0	RLK1	receptor-like protein kinase 1
Potri.001G014600	0.07	0.32	0.26	0.34	0	RLK1	receptor-like protein kinase 1
Potri.001G014700	0.76	1.42	0.25	0.56	0.31	RLK1	receptor-like protein kinase 1
Potri.001G014800	0	0	0	0	0	RLK1	receptor-like protein kinase 1
Potri.001G014900	0	0	0	0	0	-	Tetratricopeptide repeat (TPR)-like superfamily protein
Potri.001G015000	52.13	50.33	38.03	44.6	44.24	-	-
Potri.001G015100	0.32	0.15	0	0.15	0.09	BGLU13	beta glucosidase 13
Potri.001G015200	0	0	0	0	0	-	-
Potri.001G015300	25.51	0.74	0.49	0.12	0.99	ATLOX2	lipoxygenase 2
Potri.001G015400	216.6	95.1	113.6	10.38	107.5	ATLOX2	lipoxygenase 2
Potri.001G015500	1627.06	581.24	181.85	141.98	134.19	ATLOX2	lipoxygenase 2
Potri.001G015600	1168.5	168.83	46.1	38.31	29.36	ATLOX2	lipoxygenase 2
Potri.001G015700	1.35	0.36	0.49	0.05	0.11	-	Calcium-dependent lipid-binding (CaLB domain) plant phosphoribosyltransferase family protein
Potri.001G015800	0	0	0	0	0	-	Ankyrin repeat family protein
Potri.001G015900	38.42	24.5	12.74	24.01	10.51	AtEIL3	ETHYLENE-INSENSITIVE3-like 3
Potri.001G016000	3.38	1.29	1.07	1.56	1.19	AtEIL3	ETHYLENE-INSENSITIVE3-like 3
Potri.001G016100	0	0	0	0	0	-	-
Potri.001G016200	16.02	10.94	7.51	0.89	1.97	-	2-oxoglutarate (2OG) and Fe(II)-dependent oxygenase superfamily protein
Potri.001G016300	24.46	24.11	32.53	18.72	18.02	-	UDP-Glycosyltransferase superfamily protein
Potri.001G016400	0	0	0	0	0	-	UDP-Glycosyltransferase superfamily protein
Potri.001G016500	0	0	0	0	0	-	UDP-Glycosyltransferase superfamily protein
Potri.001G016600	5.11	5.32	9.28	5.13	12.91	-	-
Potri.001G016700	11.5	8.81	10.38	13.81	8.42	-	Histone superfamily protein
Potri.001G016800	0	0	0	0	0	-	Transducin/WD40 repeat-like superfamily protein
Potri.001G016900	12.2	12.79	20.23	13.85	20.84	-	Histone superfamily protein
Potri.001G017000	72.71	63.6	38.54	58.02	15.37	-	-
Potri.001G017100	0.33	0.04	0.03	0.2	0.43	-	-
Potri.001G017200	0	0	0	0	0	-	-
Potri.001G017300	12.87	12.43	10.1	7.14	22.14	-	basic helix-loop-helix (bHLH) DNA-binding superfamily protein
Potri.001G017400	0	0	0	0	0	FRS4	FAR1-related sequence 4
Potri.001G017500	6.51	18.37	15.74	17.75	10.38	-	Leucine-rich repeat (LRR) family protein
Potri.001G017600	0	0	0	0	0	-	-
Potri.001G017700	0	0	0	0	0	-	Plant protein of unknown function (DUF247)
Potri.001G017800	1	1.23	0.48	0	1.49	-	-
Potri.001G017900	3.64	1.27	1.16	0.82	0.26	-	-
Potri.001G018000	0	0	0	0	0	MAPKKK10	MAPK/ERK kinase kinase 3
Potri.001G018100	3.52	3.2	2	1.83	1.55	-	LYR family of Fe/S cluster biogenesis protein
Potri.001G018200	78.72	68.35	54.56	105.38	112.98	-	Putative glycosyl hydrolase of unknown function (DUF1680)
Potri.001G018300	1.5	3.99	1.2	3.91	6.59	-	AGC (cAMP-dependent, cGMP-dependent and protein kinase C) kinase family protein
Potri.001G018400	0	0	0	0	0	PLT2	Integrase-type DNA-binding superfamily protein
Potri.001G018500	27.2	37.7	34.49	29.55	22.4	-	MSF1-like family protein
Potri.001G018600	45.04	43.67	48.43	42.3	53.23	-	A20/AN1-like zinc finger family protein
Potri.001G018700	0.29	0.23	0.5	0.39	1.54	ATNEK5	NIMA-related kinase 5
Potri.001G018800	5.05	6.74	8.49	4.91	6.41	ZTP29	ZIP metal ion transporter family
Potri.001G018900	0	0	0	0	0	WIP5	WIP domain protein 5
Potri.001G019000	10.7	10.91	6.94	8.2	12.92	ATOEP80	outer envelope protein of 80 kDa
Potri.001G019100	9.89	4.4	4.06	2.46	4.23	HMA5	heavy metal atpase 5
Potri.001G019200	7.23	5.7	6.47	5.67	4.19	-	-
Potri.001G019300	0	0	0	0	0	-	-
Potri.001G019400	54.06	122.27	59.78	300.3	28.99	AAC2	ADP/ATP carrier 2
Potri.001G019500	0.9	1.92	1.55	0.71	0.45	SLO1	SLOW GROWTH 1
Potri.001G019600	0	0	0	0	0	BB	RING/U-box superfamily protein
Potri.001G019700	1.84	1.4	0.66	9.67	54.19	-	-
Potri.001G019800	0	0	0	0	0	-	-
Potri.001G019900	1.19	0.32	0.39	153.62	31.46	-	-
Potri.001G020000	0.13	0.3	0.12	77.47	23.76	-	-
Potri.001G020100	0	0	0.13	39.49	8.86	-	-
Potri.001G020200	2.03	7.58	5	3.11	2.39	bZIP19	Basic-leucine zipper (bZIP) transcription factor family protein
Potri.001G020300	3.96	2.92	2.85	1.75	3.69	-	Zinc finger (CCCH-type) family protein / RNA recognition motif (RRM)-containing protein
Potri.001G020400	0	0	0	0	0	-	Eukaryotic aspartyl protease family protein
Potri.001G020500	0.13	0.78	0.9	0	0.19	-	Tetratricopeptide repeat (TPR)-like superfamily protein
Potri.001G020600	0.42	0.57	0.39	5.21	0.4	ACA4	autoinhibited Ca(2+)-ATPase, isoform 4
Potri.001G020700	41.07	30.41	31.8	30.55	15.86	-	-
Potri.001G020800	11.65	4	1.18	2.13	1.52	GPDHC1	6-phosphogluconate dehydrogenase family protein
Potri.001G020900	5.36	14.58	4.96	3.64	1.41	ATCKX6	cytokinin oxidase/dehydrogenase 6
Potri.001G021000	3.27	4.36	3.27	0	2.34	IQD11	IQ-domain 11
Potri.001G021100	3.69	6.11	3.56	5.57	5.44	-	-
Potri.001G021200	0	0.61	0.75	0	0	-	-
Potri.001G021300	1.82	13.45	33.89	3.22	4.17	-	-
Potri.001G021400	0	0	0	0	0	-	-
Potri.001G021500	9.06	4.26	11.01	6.38	4.77	-	F-box family protein
Potri.001G021600	10.89	8.23	5.66	6.27	3.65	-	F-box family protein
Potri.001G021700	0	0	0	0	0	-	-
Potri.001G021800	0	0	0	0	0	-	-
Potri.001G021900	0	0	0	0	0	-	-
Potri.001G022000	0	0	0	0	0	-	-
Potri.001G022100	0	0	0	0	0	-	-
Potri.001G022200	0	0	0	0	0	-	-
Potri.001G022300	0	0	0	0	0	-	-
Potri.001G022400	4.87	4.16	6.36	3.36	4.13	-	F-box family protein
Potri.001G022500	0	0	0.57	0.67	0.82	HCF153	high chlorophyll fluorescence 153
Potri.001G022600	0	0	0	0	0	-	-
Potri.001G022700	14.69	16.29	20.57	17.29	19.35	ABI8	elongation defective 1 protein / ELD1 protein
Potri.001G022800	0	0	0	0	0	-	LRR and NB-ARC domains-containing disease resistance protein
Potri.001G022900	0.15	1.61	1.71	1.29	1.52	-	Transducin/WD40 repeat-like superfamily protein
Potri.001G023000	7.64	8.48	10.29	8.75	6.39	-	-
Potri.001G023100	47.91	47.51	39.17	39.1	23.52	CID1	dehydration-induced protein (ERD15)
Potri.001G023200	0	0	0	0	0	-	Bifunctional inhibitor/lipid-transfer protein/seed storage 2S albumin superfamily protein
Potri.001G023300	0	0	0	0	0	-	Bifunctional inhibitor/lipid-transfer protein/seed storage 2S albumin superfamily protein
Potri.001G023400	0.05	0	0	0	0	ATPAP27	purple acid phosphatase 27
Potri.001G023500	25.95	60.53	25.77	11.15	0	SCL-3	scarecrow-like 3
Potri.001G023600	0	0	0	0.24	0.29	-	Disease resistance-responsive (dirigent-like protein) family protein
Potri.001G023700	0	0	0	0	0	-	Disease resistance-responsive (dirigent-like protein) family protein
Potri.001G023800	0	0	1.59	0.75	7.96	-	Disease resistance-responsive (dirigent-like protein) family protein
Potri.001G023900	0	0.82	0	0	0.12	TBL38	TRICHOME BIREFRINGENCE-LIKE 38
Potri.001G024000	22.92	28.9	27.6	31.39	35.28	-	Essential protein Yae1, N-terminal
Potri.001G024100	20.08	31.9	11.82	18.73	26.73	-	Plant calmodulin-binding protein-related
Potri.001G024200	25.32	28.86	33.91	20.22	30.46	-	-
Potri.001G024300	47.79	38.88	74.15	56.21	126.74	ABA2	NAD(P)-binding Rossmann-fold superfamily protein
Potri.001G024400	0	0	0	0	0	EMB2765	P-loop containing nucleoside triphosphate hydrolases superfamily protein
Potri.001G024500	21.05	31.42	20.49	20.04	8.22	IMP4	Ribosomal RNA processing Brix domain protein
Potri.001G024600	9.72	8.21	5.52	10.04	5.32	-	ARM repeat superfamily protein
Potri.001G024700	0	0	0	0	0	-	-
Potri.001G024800	50.24	13.58	19.63	2.26	2.52	ANN3	annexin 3
Potri.001G024900	249.32	51.36	67.45	10.51	6.65	ANNAT4	annexin 4
Potri.001G025000	0	0	0	0	0	ANNAT8	annexin 8
Potri.001G025100	0	0	0	0	0	-	-
Potri.001G025200	0.1	0.11	0	0	0	CYP76C6	cytochrome P450, family 76, subfamily C, polypeptide 6
Potri.001G025300	71.64	90.22	74.52	72.04	48.7	UBQ6	ubiquitin 6
Potri.001G025400	5.23	6.13	5.47	12.6	6.6	-	NB-ARC domain-containing disease resistance protein
Potri.001G025500	0	0	0.29	0	0	RPB5E	RNA polymerase II fifth largest subunit, E
Potri.001G025600	12.17	8.25	9.79	7.35	5.99	SKIP5	SKP1/ASK-interacting protein 5
Potri.001G025700	0.08	0.02	0.11	0	0	BGAL7	beta-galactosidase 7
Potri.001G025800	0	0	0	0	0	BGAL7	beta-galactosidase 7
Potri.001G025900	0	0	0	0	0	-	-
Potri.001G026000	18.53	12.76	16.18	11.12	11.71	-	sequence-specific DNA binding transcription factors
Potri.001G026100	12.4	5.93	8.86	5.86	4.03	-	NagB/RpiA/CoA transferase-like superfamily protein
Potri.001G026200	4.23	4.11	2.74	2.04	1.29	-	Protein with RING/U-box and TRAF-like domains
Potri.001G026300	25.75	32.28	41.18	22.63	24.31	-	uridine 5\'-monophosphate synthase / UMP synthase (PYRE-F) (UMPS)
Potri.001G026400	0	0.43	0.7	0	0.51	-	Calcium-dependent ARF-type GTPase activating protein family
Potri.001G026500	0	0.39	0	0	0	-	adenylate cyclases
Potri.001G026600	26.44	35.78	27.86	27.98	22.42	-	Glutaredoxin family protein
Potri.001G026700	7.87	6.2	10.12	9.32	5.6	SRR1	sensitivity to red light reduced protein (SRR1)
Potri.001G026800	4.86	1.78	0.37	2.27	4.87	FY	Transducin/WD40 repeat-like superfamily protein
Potri.001G026900	0.98	2.54	1.83	1.35	0	-	Regulator of chromosome condensation (RCC1) family with FYVE zinc finger domain
Potri.001G027000	9.82	7.18	4.45	4.47	3.96	ARR9	response regulator 9
Potri.001G027100	0	0.38	0.74	2	2.45	-	Major facilitator superfamily protein
Potri.001G027200	6.07	4.66	5.24	4	6.58	ATNRPD1B	nuclear RNA polymerase D1B
Potri.001G027300	0.56	1.38	2.69	0	3.35	-	-
Potri.001G027400	27.11	33.19	33.5	31.95	43.38	-	glycoside hydrolase family 2 protein
Potri.001G027500	0	0	0	0	0	-	Leucine-rich receptor-like protein kinase family protein
Potri.001G027600	0	0	0	0	0.12	-	-
Potri.001G027700	0	0	0	0	0	LRP1	Lateral root primordium (LRP) protein-related
Potri.001G027800	0	0	0	0	0.46	-	-
Potri.001G027900	0	0	0	0	0	-	Phosphatidylinositol-4-phosphate 5-kinase family protein
Potri.001G028000	33.79	46.29	50.99	34.23	53.38	NQR	NADPH:quinone oxidoreductase
Potri.001G028100	2.83	2.84	2.53	2.91	3.51	-	-
Potri.001G028200	6.56	8.67	9.09	2.87	8.07	-	Eukaryotic aspartyl protease family protein
Potri.001G028300	20.26	21.03	24.45	19.52	16.65	-	ARM repeat superfamily protein
Potri.001G028400	25.93	21.62	28.16	10.68	38.85	-	sequence-specific DNA binding transcription factors
Potri.001G028500	11.49	21.02	24.44	6.46	5.27	TRX	Thioredoxin z
Potri.001G028600	0	0	0	0	0	ATCHS	Chalcone and stilbene synthase family protein
Potri.001G028700	3.02	1.97	0.85	1.77	0.58	-	Disease resistance protein (TIR-NBS-LRR class) family
Potri.001G028800	9.33	3.04	3.99	4.58	3.69	-	-
Potri.001G028900	0	0	0	0	0	-	-
Potri.001G029000	4.14	1.31	0	0	0	-	-
Potri.001G029100	0	0	0	0	0	-	-
Potri.001G029200	1.07	0	0	2.87	0	-	-
Potri.001G029300	4.13	3.09	1.46	1.53	1.26	-	LRR and NB-ARC domains-containing disease resistance protein
Potri.001G029400	3.4	4.72	1.76	1.68	0.58	-	Mitochondrial transcription termination factor family protein
Potri.001G029500	1.84	3.59	5.16	2.84	3.01	atnudt16	nudix hydrolase homolog 16
Potri.001G029600	18.4	13.75	12.4	8.53	10.53	KEG	protein kinases;ubiquitin-protein ligases
Potri.001G029700	7.98	14.66	8.36	21.9	3.74	SIB1	sigma factor binding protein 1
Potri.001G029800	2.13	1.71	1.74	2.46	3.17	BZIP45	TGACG motif-binding factor 6
Potri.001G029900	109.49	138.38	183.77	132.62	177.15	-	LYR family of Fe/S cluster biogenesis protein
Potri.001G030000	49.66	61.2	51.49	41.12	21.64	-	Cyclophilin-like peptidyl-prolyl cis-trans isomerase family protein
Potri.001G030100	9.44	6.42	3.97	2.72	5.44	-	Protein of unknown function (DUF810)
Potri.001G030200	18.29	19.11	11.76	9.43	4.23	ATPRMT3	protein arginine methyltransferase 3
Potri.001G030300	4.82	4.66	4.83	4.08	1.53	-	Mitochondrial transcription termination factor family protein
Potri.001G030400	0	0	0	0	0	-	Tetratricopeptide repeat (TPR)-like superfamily protein
Potri.001G030500	0	0	0	0	0	-	Tetratricopeptide repeat (TPR)-like superfamily protein
Potri.001G030600	0.46	1.24	0.77	19.93	4.22	-	UDP-Glycosyltransferase superfamily protein
Potri.001G030700	19.12	18.44	10.19	7.79	4.62	NRPA2	nuclear RNA polymerase A2
Potri.001G030800	7.73	5.67	2.4	3.23	0.31	NRPA2	nuclear RNA polymerase A2
Potri.001G030900	53.83	36.43	27.85	30.04	27.27	-	Polynucleotidyl transferase, ribonuclease H-like superfamily protein
Potri.001G031000	0	0	0	0	0	-	-
Potri.001G031100	0	0	0	0	0	-	-
Potri.001G031200	0	0	0	0	0	-	-
Potri.001G031300	0	0	0	0	0	-	-
Potri.001G031400	8.13	5.12	4.68	3.69	4.13	ATRBR1	retinoblastoma-related 1
Potri.001G031500	5.73	3.83	4.73	6.01	10.11	PNT1	mannosyltransferase family protein
Potri.001G031600	0.08	0	0	0	0	-	Auxin-responsive family protein
Potri.001G031700	22.33	24.87	25.62	25.37	23.56	AtHPR1	nuclear matrix protein-related
Potri.001G031800	19.75	3.34	5.05	249.35	442.45	-	-
Potri.001G031900	0	0	0	0	0	-	Protein of unknown function, DUF617
Potri.001G032000	0	0	0	0	5.21	-	Protein kinase superfamily protein
Potri.001G032100	0	0	0.09	0	0	-	nodulin MtN21 /EamA-like transporter family protein
Potri.001G032200	0	0	0.43	0	1.28	-	proline-rich family protein
Potri.001G032300	0	0	0	0	0	-	RING/U-box superfamily protein
Potri.001G032400	8.84	73.51	29.21	72.4	8.78	AtCXE17	carboxyesterase 17
Potri.001G032500	4.64	16.83	24.8	7.25	8.14	-	nodulin MtN21 /EamA-like transporter family protein
Potri.001G032600	0	0.11	0.09	0.34	0.27	MAP65-2	microtubule-associated protein 65-2
Potri.001G032700	0	0	0	0	0	ATMAP65-1	microtubule-associated proteins 65-1
Potri.001G032800	31.7	12.94	14.47	24.98	34.17	BAS1	Cytochrome P450 superfamily protein
Potri.001G032900	47.45	42.89	43.44	23.93	58.83	ATCYS6	cystatin B
Potri.001G033000	0	0	0	0	0	-	LRR and NB-ARC domains-containing disease resistance protein
Potri.001G033100	0	0.04	0	0	0	-	NB-ARC domain-containing disease resistance protein
Potri.001G033200	72.5	54.8	45.1	47.56	38.08	NF-YC11	nuclear factor Y, subunit C11
Potri.001G033300	0	0	0	0	0	-	-
Potri.001G033400	0	0.57	0.26	0.67	0.05	-	-
Potri.001G033500	1.13	1.2	0	0.65	0	-	-
Potri.001G033600	8.07	5.51	3.11	3.19	3.1	-	Ubiquitin-associated/translation elongation factor EF1B protein
Potri.001G033700	0	0	0	0	0	-	-
Potri.001G033800	7.03	2.96	2.55	2.86	1.28	ATFT1	fucosyltransferase 1
Potri.001G033900	0.9	1.38	0.89	3.67	1.33	-	ribonuclease P family protein
Potri.001G034000	0	0	0	0	0	ATFUT9	fucosyltransferase 9
Potri.001G034100	0.33	1.05	1.26	1.21	0.24	ATFT1	fucosyltransferase 1
Potri.001G034200	28.71	31.34	30.02	29.89	28.08	ATELC	Ubiquitin-conjugating enzyme/RWD-like protein
Potri.001G034300	1.23	0	0	0	0.81	GTB1	global transcription factor group B1
Potri.001G034400	227.38	288.81	198.53	240.83	146.96	-	Nascent polypeptide-associated complex (NAC), alpha subunit family protein
Potri.001G034500	3.27	2.04	3.47	2.09	2.97	-	Mitochondrial transcription termination factor family protein
Potri.001G034600	2.38	3.42	1.78	2	1.3	-	Mitochondrial transcription termination factor family protein
Potri.001G034700	10.6	12.31	10.04	13.62	9.22	-	Mitochondrial transcription termination factor family protein
Potri.001G034800	0	0	0	0	0	-	-
Potri.001G034900	2.49	2.66	3.3	2.93	2.6	-	Mitochondrial transcription termination factor family protein
Potri.001G035000	2.41	3.61	2.08	4	1.11	-	Mitochondrial transcription termination factor family protein
Potri.001G035100	0	2.46	10.05	7.76	1.49	-	-
Potri.001G035200	16.13	22.04	41.72	22.86	63.52	-	Mitochondrial transcription termination factor family protein
Potri.001G035300	1.35	2.11	1.17	1.13	0.85	-	Mitochondrial transcription termination factor family protein
Potri.001G035400	0	0	0	0	0	-	Protein kinase superfamily protein
Potri.001G035500	0	0	1.84	1.27	0	CPR30	F-box and associated interaction domains-containing protein
Potri.001G035600	0.75	0.45	0	0.46	0.91	-	Mitochondrial transcription termination factor family protein
Potri.001G035700	14.52	11.82	10.69	12.9	14.23	-	SAC3/GANP/Nin1/mts3/eIF-3 p25 family
Potri.001G035800	15.6	16.19	12.03	20.11	8.35	-	DnaJ domain ;Myb-like DNA-binding domain
Potri.001G035900	0	0	0	0	0	-	Protein kinase protein with adenine nucleotide alpha hydrolases-like domain
Potri.001G036000	3.32	3.24	4.56	3.18	3.92	ATMYB65	myb domain protein 65
Potri.001G036100	5.24	3.82	2.6	3.67	4.91	-	ARM repeat superfamily protein
Potri.001G036200	0	0	0	0	0	-	-
Potri.001G036300	18.9	27.35	22.42	17.22	24.66	-	-
Potri.001G036400	37.46	32.39	29.97	29.95	25.29	-	zinc ion binding
Potri.001G036500	0	0	0	0	0	ATST2A	sulfotransferase 2A
Potri.001G036600	0	0	0	0	0	ATST2A	sulfotransferase 2A
Potri.001G036700	0	0	0	0	0	ATST2A	sulfotransferase 2A
Potri.001G036800	6.6	4.34	3.73	3.36	2.79	SDG19	SU(VAR)3-9 homolog 3
Potri.001G036900	152.39	275.04	137.1	444.71	153.64	4CL2	4-coumarate:CoA ligase 2
Potri.001G037000	3.72	7.38	4.39	3.6	3.07	ATSGS3	XS domain-containing protein / XS zinc finger domain-containing protein-related
Potri.001G037100	0	0	0	0.21	0.25	ATSGS3	XS domain-containing protein / XS zinc finger domain-containing protein-related
Potri.001G037200	13.06	13.63	13.28	14.88	12.16	-	RING/U-box superfamily protein
Potri.001G037300	1.54	3.26	7.19	7.29	17.36	-	P-loop containing nucleoside triphosphate hydrolases superfamily protein
Potri.001G037400	49.45	22.63	25.03	11	54.75	-	-
Potri.001G037500	6.85	4.73	7.11	3.38	2.67	-	-
Potri.001G037600	0	0	0	1.49	0	-	-
Potri.001G037700	0.99	1.3	2.84	0.49	1.15	-	Galactose mutarotase-like superfamily protein
Potri.001G037800	0	0	0	0	0	FLA14	FASCICLIN-like arabinogalactan protein 14 precursor
Potri.001G037900	0	0	0.54	0.22	0	-	Protein kinase superfamily protein
Potri.001G038000	65.98	58.26	60.22	46.63	34.5	RAD23	Rad23 UV excision repair protein family
Potri.001G038100	52.67	49.69	58.26	54.01	46.81	-	Serinc-domain containing serine and sphingolipid biosynthesis protein
Potri.001G038200	0.59	0	0	0	0	-	-
Potri.001G038300	0	1.24	0.24	0.57	0.63	RFO1	Wall-associated kinase family protein
Potri.001G038400	0	0	0.56	0	0	-	-
Potri.001G038500	0	0	0	0	0	-	Polynucleotidyl transferase, ribonuclease H-like superfamily protein
Potri.001G038600	0	0	0	1.31	0	WAKL6	wall associated kinase-like 6
Potri.001G038700	0	0.38	0.16	1.18	0.51	-	Wall-associated kinase family protein
Potri.001G038800	0	0	0	0	0	-	-
Potri.001G038900	0	0	0	0	0	-	-
Potri.001G039000	0	0	0	0	0	-	Polynucleotidyl transferase, ribonuclease H-like superfamily protein
Potri.001G039100	0.29	0	0	0.25	0.16	-	Wall-associated kinase family protein
Potri.001G039200	2.47	9.16	4.12	8.48	2.34	-	Wall-associated kinase family protein
Potri.001G039300	0.57	0.47	1.62	0.82	0.28	-	Wall-associated kinase family protein
Potri.001G039400	0	0	0	0	0	WAKL2	wall associated kinase-like 2
Potri.001G039500	0	0	0	0	0	RFO1	Wall-associated kinase family protein
Potri.001G039600	0	0	0	0	0	-	-
Potri.001G039700	0	0	0	0	1.96	-	-
Potri.001G039800	0.12	0.28	0	0.14	1.03	-	Wall-associated kinase family protein
Potri.001G039900	0.16	0.42	0.72	0.84	0.08	WAKL2	wall associated kinase-like 2
Potri.001G040000	0.12	0.34	0.09	2.15	0	-	Wall-associated kinase family protein
Potri.001G040100	0	1.46	0.94	0	0	-	-
Potri.001G040200	0	0	0.44	0	0.72	ATMT-1	metallothionein 2A
Potri.001G040300	0	0.72	1.68	0.75	0.87	-	-
Potri.001G040400	0	0	0	0	0	-	Polynucleotidyl transferase, ribonuclease H-like superfamily protein
Potri.001G040500	0.99	0.82	1.48	1.67	1.57	WAKL2	wall associated kinase-like 2
Potri.001G040600	0.29	0	0	0.25	0.16	-	Wall-associated kinase family protein
Potri.001G040700	0	0	0	0	0	-	-
Potri.001G040800	1.34	1.19	0.77	1.27	0.46	WAKL4	wall associated kinase-like 4
Potri.001G040900	0.15	0	0.08	0.46	0	-	Wall-associated kinase family protein
Potri.001G041000	0.1	0	0.1	0.79	0	-	Wall-associated kinase family protein
Potri.001G041100	0.05	0.51	0.25	3.42	0.06	-	Wall-associated kinase family protein
Potri.001G041200	0	2.07	5.29	1.17	5.03	-	-
Potri.001G041300	0	1.19	0	1.25	2.88	ATMT-1	metallothionein 2A
Potri.001G041400	0.23	0.09	0.31	0.09	0.78	AtTLP8	tubby like protein 8
Potri.001G041500	0.38	1.01	0.28	0.92	0.41	ADAP	ARIA-interacting double AP2 domain protein
Potri.001G041600	1.98	2.95	2.77	2.56	5.23	-	Major facilitator superfamily protein
Potri.001G041700	1.73	3.12	6.64	6.54	1.48	-	Eukaryotic aspartyl protease family protein
Potri.001G041800	9.87	4.82	3.02	10.32	4.03	-	-
Potri.001G041900	22.71	21.03	18.98	12.17	10.43	-	-
Potri.001G042000	0.64	0.94	0.48	0.37	2.06	-	zinc ion binding
Potri.001G042100	0	0	0	0	0	-	-
Potri.001G042200	0	0	0	0	0	-	-
Potri.001G042300	0	0	0	0	0	MAPKKK20	mitogen-activated protein kinase kinase kinase 20
Potri.001G042400	2.58	14.97	26.29	72.87	1.24	MAPKKK19	mitogen-activated protein kinase kinase kinase 19
Potri.001G042500	0	0.54	0.3	0.26	0.04	-	Leucine-rich receptor-like protein kinase family protein
Potri.001G042600	4.22	1.59	0.82	1.17	0.4	ATHSP70	heat shock protein 70
Potri.001G042700	2.34	1.03	1.27	0.72	0.2	Hsp70b	heat shock protein 70B
Potri.001G042800	3.15	1.53	3.06	1.97	3.23	-	-
Potri.001G042900	2.83	2.84	2.76	8.25	6.37	HCT	hydroxycinnamoyl-CoA shikimate/quinate hydroxycinnamoyl transferase
Potri.001G043000	27.61	26.44	26.19	25.84	21.16	-	Protein phosphatase 2C family protein
Potri.001G043100	403.33	373.52	714.09	381.47	332.22	J8	Chaperone DnaJ-domain superfamily protein
Potri.001G043200	6.01	8.27	7.84	5.84	5.73	MGT2	magnesium transporter 2
Potri.001G043300	0	0	0	0	0	-	-
Potri.001G043400	3.36	5.98	4.58	5.76	4.68	-	SNARE-like superfamily protein
Potri.001G043500	2.53	2.6	2.06	1.23	0.81	-	Tetratricopeptide repeat (TPR)-like superfamily protein
Potri.001G043600	0.53	0	0	0	1.79	AtENODL17	early nodulin-like protein 17
Potri.001G043700	0.26	0.56	1.11	0.57	0.62	-	Protein kinase superfamily protein
Potri.001G043800	0	0	0	0	0	-	disease resistance family protein / LRR family protein
Potri.001G043900	0	0	0.16	0	0.06	ATCNGC8	cyclic nucleotide gated channel 8
Potri.001G044000	23.14	24.99	52.54	30.15	69.39	LPA3	Low PSII Accumulation 3
Potri.001G044100	0	0.18	0	0.47	0.11	COP3	Acyl-CoA N-acyltransferases (NAT) superfamily protein
Potri.001G044200	5.94	9.71	5.33	5.88	5.54	ATPLMT	phospholipid N-methyltransferase
Potri.001G044300	23.16	83.44	114.49	48.72	53.33	NDF1	NDH-dependent cyclic electron flow 1
Potri.001G044400	0	0	0.15	0	0	-	DNA glycosylase superfamily protein
Potri.001G044500	64.37	381.26	191.09	340.4	9.9	ATWRKY40	WRKY DNA-binding protein 40
Potri.001G044600	0	0	0	0	0	-	-
Potri.001G044700	0	0	0	0	0	ATMFDX2	MITOCHONDRIAL FERREDOXIN 2
Potri.001G044800	0	0	0	0	0	LCR22	low-molecular-weight cysteine-rich 22
Potri.001G044900	2.2	1.72	2.17	4.59	4.21	ATNRAMP6	NRAMP metal ion transporter 6
Potri.001G045000	1.5	0	0	1.32	0	ATCCR1	cinnamoyl coa reductase 1
Potri.001G045100	1.04	0	0.29	1.52	0	ATCCR1	cinnamoyl coa reductase 1
Potri.001G045200	0	0	0	0	0.05	ATHAK5	high affinity K+ transporter 5
Potri.001G045300	0	0	0	0	0	ATCCR1	cinnamoyl coa reductase 1
Potri.001G045400	0	0	0	0	0	ATCCR1	cinnamoyl coa reductase 1
Potri.001G045500	0	0	0	0	0	ATCCR1	cinnamoyl coa reductase 1
Potri.001G045600	0	7.76	0	2.24	1.35	ATCCR1	cinnamoyl coa reductase 1
Potri.001G045700	0	0	0	0	0	ATCCR1	cinnamoyl coa reductase 1
Potri.001G045800	0	2.83	1.63	1.39	0.28	ATCCR1	cinnamoyl coa reductase 1
Potri.001G045900	0	0.02	0	0.59	0	ATCCR1	cinnamoyl coa reductase 1
Potri.001G046000	0.44	0.67	0.37	1.89	0.09	-	Plant protein of unknown function (DUF247)
Potri.001G046100	4.31	60.64	20.53	52.2	4.02	ATCCR1	cinnamoyl coa reductase 1
Potri.001G046200	0	0	0	0	0	-	-
Potri.001G046300	0	0	0.58	0.64	0	-	-
Potri.001G046400	1.17	71.33	15.33	36.03	6.79	ATCCR1	cinnamoyl coa reductase 1
Potri.001G046500	0	0	0	0	0	-	-
Potri.001G046600	64.66	103.69	103.07	96.08	52.01	-	Ribosomal protein L7Ae/L30e/S12e/Gadd45 family protein
Potri.001G046700	18.52	18.57	12.42	12.74	7.27	-	Polynucleotidyl transferase, ribonuclease H-like superfamily protein
Potri.001G046800	1.2	2.2	3.43	3.32	6.91	NIP6	NOD26-like intrinsic protein 6;1
Potri.001G046900	2.57	2.01	1.91	2.07	1.55	-	-
Potri.001G047000	0	0	0	0	0	-	-
Potri.001G047100	22.39	23.22	30.96	26.5	25.49	atgos11	golgi snare 11
Potri.001G047200	9.85	9.04	8.28	6.12	6.28	-	Tetratricopeptide repeat (TPR)-like superfamily protein
Potri.001G047300	0	0	0	0	0	-	-
Potri.001G047400	33.33	43.77	29.59	32.55	16.21	-	Ribosomal protein L30/L7 family protein
Potri.001G047500	11.18	13.88	13.64	13.38	28.44	-	C2H2 and C2HC zinc fingers superfamily protein
Potri.001G047600	14.74	22.31	11.66	11.86	5.13	-	Mitochondrial glycoprotein family protein
Potri.001G047700	0	0	0	0	0	-	-
Potri.001G047800	1.13	0.97	4.44	2.38	5.16	-	PPPDE putative thiol peptidase family protein
Potri.001G047900	0	0	0.63	0.84	1.35	-	Domain of unknown function (DUF298)
Potri.001G048000	0	0	0	0	0	MOS3	SUPPRESSOR OF AUXIN RESISTANCE 3
Potri.001G048100	0	0	0	0	0	-	Transducin/WD40 repeat-like superfamily protein
Potri.001G048200	3.86	5.19	15.62	7.3	9.56	-	Integrase-type DNA-binding superfamily protein
Potri.001G048300	0	0	0	0.04	0.26	AHA9	H(+)-ATPase 9
Potri.001G048400	0	0	0	0	0	-	-
Potri.001G048500	0	0.28	1.24	0.7	1.93	-	Protein kinase superfamily protein
Potri.001G048600	0	0	0	0	0	-	-
Potri.001G048700	56.98	42.16	13.13	55.02	8.16	ABCG40	pleiotropic drug resistance 12
Potri.001G048800	7.88	6.75	2.38	11.22	1.74	ABCG40	pleiotropic drug resistance 12
Potri.001G048900	1.49	0.36	0	9.08	0	ABCG40	pleiotropic drug resistance 12
Potri.001G049000	0	0	0	0	0	ABCG40	pleiotropic drug resistance 12
Potri.001G049100	0.35	0.11	0.37	0.32	0	CAMS1	camelliol C synthase 1
Potri.001G049200	0	0	0	0	0	-	Terpenoid cyclases family protein
Potri.001G049300	2.65	4.16	4.42	2.58	4.13	PRT1	proteolysis 1
Potri.001G049400	23.18	23.97	27.94	16.81	23.96	LUH	LEUNIG_homolog
Potri.001G049500	0	0	0	0	0	-	-
Potri.001G049600	0	0	0	0	0	-	-
Potri.001G049700	6.79	3.73	9.58	5.77	9.48	CLE44	CLAVATA3/ESR-RELATED 44
Potri.001G049800	24.26	19.18	15.67	11.59	12.54	PMP	putative type 1 membrane protein
Potri.001G049900	20.83	31.68	24.8	14.22	17.93	PTAC5	plastid transcriptionally active 5
Potri.001G050000	13.87	16.29	15.28	11.6	9.35	ATGR1	glutathione-disulfide reductase
Potri.001G050100	89.71	81.49	67.67	71.95	85.07	AtPP2-B1	phloem protein 2-B1
Potri.001G050200	0	0	0.03	0	0	ATCSLD1	cellulose synthase-like D1
Potri.001G050300	0	0	0	0	0	CTF18	P-loop containing nucleoside triphosphate hydrolases superfamily protein
Potri.001G050400	13.55	13.83	13.01	15.09	5.63	ATVAMP726	vesicle-associated membrane protein 726
Potri.001G050500	1.23	0	0	0	0	-	-
Potri.001G050600	46.14	68.38	31.31	23.04	92.1	-	Tetratricopeptide repeat (TPR)-like superfamily protein
Potri.001G050700	0	0	0	0.13	0	-	Protein kinase superfamily protein
Potri.001G050800	0	0	0	0	0	ARR24	response regulator 24
Potri.001G050900	0	0	0	0	0	ARR22	response regulator 22
Potri.001G051000	2.22	2.18	4.27	2.7	0.97	ARR24	response regulator 24
Potri.001G051100	0	0	0	0	0	-	-
Potri.001G051200	22.78	18.95	13.4	21.35	10.21	-	FAD/NAD(P)-binding oxidoreductase family protein
Potri.001G051300	0	0.57	1.13	1.78	0	-	-
Potri.001G051400	22.88	26.26	12.63	15.58	7.66	-	Ankyrin repeat family protein
Potri.001G051500	17.41	18.65	30.96	56.81	135.21	ATCHS	Chalcone and stilbene synthase family protein
Potri.001G051600	95.73	134.01	187.55	342.39	854.21	ATCHS	Chalcone and stilbene synthase family protein
Potri.001G051700	5.24	10.72	14.35	6.71	9.31	-	dehydratase family
Potri.001G051800	8.4	9.64	9.43	7.79	11.7	KAT2	peroxisomal 3-ketoacyl-CoA thiolase 3
Potri.001G051900	603.78	520.94	287.92	428.35	269.69	KAT2	peroxisomal 3-ketoacyl-CoA thiolase 3
Potri.001G052000	0.13	0.13	0.08	0.03	0.15	-	PB1 domain-containing protein tyrosine kinase
Potri.001G052100	64.24	77.06	81.15	53.95	48.39	KAB1	potassium channel beta subunit 1
Potri.001G052200	0	0	0	0	0	ATPAP23	purple acid phosphatase 23
Potri.001G052300	2.08	2.22	7.37	5.71	4.48	-	Pectin lyase-like superfamily protein
Potri.001G052400	30.15	38.46	55.9	33.32	33.59	-	Inosine triphosphate pyrophosphatase family protein
Potri.001G052500	0	0	0	0	0.04	-	Leucine-rich repeat receptor-like protein kinase family protein
Potri.001G052600	0	0	0	0	0	-	-
Potri.001G052700	0	0	0	0	0	-	-
Potri.001G052800	0	0	0	0	0	-	-
Potri.001G052900	0	0	0	0	0	-	-
Potri.001G053000	0	0	0	0	0	-	-
Potri.001G053100	0.89	1.07	0.57	3.31	2.16	-	Plant self-incompatibility protein S1 family
Potri.001G053200	0	0	0	0	0	-	Plant self-incompatibility protein S1 family
Potri.001G053300	0	0	0	0	0	-	Plant self-incompatibility protein S1 family
Potri.001G053400	3.82	4.18	2.37	2.74	1.95	-	Leucine-rich repeat receptor-like protein kinase family protein
Potri.001G053500	23.8	21.79	17.37	24.2	11.68	GATA1	GATA transcription factor 1
Potri.001G053600	1.85	2.18	0	0	0	-	Uncharacterized protein family (UPF0016)
Potri.001G053700	14.19	23.38	51.33	27.93	36.72	-	-
Potri.001G053800	14.48	11.9	11.54	10.85	10.43	-	Core-2/I-branching beta-1,6-N-acetylglucosaminyltransferase family protein
Potri.001G053900	2.3	1.93	2.24	1.7	1.34	-	hydroxyethylthiazole kinase family protein
Potri.001G054000	1.39	0.66	0.27	0.34	0	-	Disease resistance-responsive (dirigent-like protein) family protein
Potri.001G054100	0	0	0	0	0	-	Disease resistance-responsive (dirigent-like protein) family protein
Potri.001G054200	0	0	0	0	0	-	-
Potri.001G054300	0	0	0	0	0	-	-
Potri.001G054400	41.7	48.3	42.47	39.26	13.77	HSP60	heat shock protein 60
Potri.001G054500	67.84	69.47	85.35	49.48	45.03	MEE4	GRIM-19 protein
Potri.001G054600	0	0.43	0.98	0.13	1.43	ATLAC17	laccase 17
Potri.001G054700	4.11	2.29	1.84	1.33	3.14	SSP5	SCP1-like small phosphatase 5
Potri.001G054800	10.95	3.96	3.62	2.52	4.49	CYP78A10	cytochrome P450, family 78, subfamily A, polypeptide 10
Potri.001G054900	44.18	43.32	36.85	32.87	25.92	TOM20-2	translocase outer membrane 20-2
Potri.001G055000	1.7	1.71	1.65	2.47	0.41	NF-YC13	nuclear factor Y, subunit C13
Potri.001G055100	7.23	7.31	5.33	1.12	4.12	MAP65-8	microtubule-associated protein 65-8
Potri.001G055200	0	0	0	0	0	ASY1	DNA-binding HORMA family protein
Potri.001G055300	65.59	47.59	69.16	85.3	124.68	-	Rubber elongation factor protein (REF)
Potri.001G055400	16.53	18.52	18.13	8.84	20.07	-	-
Potri.001G055500	0	0	0	0	0	ARR22	response regulator 22
Potri.001G055600	0.55	0	0.4	0	0	ARR24	response regulator 24
Potri.001G055700	0	0	0	0	0	ACOS5	acyl-CoA synthetase 5
Potri.001G055800	0	0	0	0	0	-	-
Potri.001G055900	0.63	0.56	0.53	0.17	0.58	SPL2	squamosa promoter binding protein-like 2
Potri.001G056000	2.51	7.07	1.94	3.07	5.04	-	Ran BP2/NZF zinc finger-like superfamily protein
Potri.001G056100	6.23	13.05	13.94	13.22	24.63	ECT5	evolutionarily conserved C-terminal region 5
Potri.001G056200	0.18	0.21	0	0	0.92	LTPG1	glycosylphosphatidylinositol-anchored lipid protein transfer 1
Potri.001G056300	0.58	0	0.46	0.29	0.34	-	Protein of unknown function (DUF579)
Potri.001G056400	0.28	0	0.27	0	0	-	Pyridoxal phosphate (PLP)-dependent transferases superfamily protein
Potri.001G056500	44.79	51.64	52.49	20.09	25.14	-	-
Potri.001G056600	35.57	77.76	88.21	186.74	102.61	-	chaperone protein dnaJ-related
Potri.001G056700	9.43	8.92	10.9	19.36	22.89	LHCA2	photosystem I light harvesting complex gene 2
Potri.001G056800	28.48	68.91	80.8	61.59	83.9	-	HCP-like superfamily protein with MYND-type zinc finger
Potri.001G056900	0	1.7	0	0	0	-	-
Potri.001G057000	0	0	0	0	0	-	-
Potri.001G057100	1.17	0.54	0.77	3.66	0.64	-	Galactose oxidase/kelch repeat superfamily protein
Potri.001G057200	8.71	7.02	6.09	5.65	5.14	-	DNAJ heat shock N-terminal domain-containing protein
Potri.001G057300	2.58	3.21	1.16	0	1.97	-	Ribosome associated membrane protein RAMP4
Potri.001G057400	13.17	5.44	5.41	5.49	8.22	AHK3	histidine kinase 3
Potri.001G057500	0	0	0	0	0	NTF2B	nuclear transport factor 2B
Potri.001G057600	0	0	0	0	0	-	-
Potri.001G057700	16.27	23.62	20.3	20.39	35.2	-	-
Potri.001G057800	37.19	27.42	18.07	14.4	18.78	-	Calmodulin-binding transcription activator protein with CG-1 and Ankyrin domains
Potri.001G057900	0	0	0	0	0	-	Protein of unknown function (DUF 3339)
Potri.001G058000	0	0	0	0	0.77	-	Protein of unknown function (DUF 3339)
Potri.001G058100	1.62	7.72	4.94	0	0	-	-
Potri.001G058200	1.79	10.24	1.36	0.73	7.5	AGL3	K-box region and MADS-box transcription factor family protein
Potri.001G058300	1.05	0	0	0	0.52	-	-
Potri.001G058400	0.14	0	0	0	0	AGL9	K-box region and MADS-box transcription factor family protein
Potri.001G058500	9.52	17.94	10.42	10.38	12.77	-	-
Potri.001G058600	2.62	3.93	10.6	2.06	5	-	Squamosa promoter-binding protein-like (SBP domain) transcription factor family protein
Potri.001G058700	21.96	19.43	16.27	15.66	14.16	-	Protein of unknown function (DUF1664)
Potri.001G058800	0.25	0.89	0.72	6.09	1.43	ATWRKY75	WRKY DNA-binding protein 75
Potri.001G058900	1.2	4.34	1.35	5.67	0.08	-	ABC transporter family protein
Potri.001G059000	0.26	1.26	0	0	0.76	ATDPL1	dihydrosphingosine phosphate lyase
Potri.001G059100	0.49	1.45	0.64	3.16	1.64	-	-
Potri.001G059200	0	0	0	0	0	-	-
Potri.001G059300	0	0	0	0	0	-	-
Potri.001G059400	10.65	14	34.76	23.22	12.6	-	-
Potri.001G059500	0	0.42	0	0	0	-	-
Potri.001G059600	0	0	0	0	0	-	-
Potri.001G059700	0	0.8	0	0	0	-	-
Potri.001G059800	0.81	0.19	0.48	0	0.94	-	-
Potri.001G059900	8.48	6.84	4.71	8.22	11.31	G6PD2	glucose-6-phosphate dehydrogenase 2
Potri.001G060000	20.2	11.71	7.52	7.06	5.99	AT-TCP20	TEOSINTE BRANCHED 1, cycloidea, PCF (TCP)-domain family protein 20
Potri.001G060100	9.23	11.04	15.25	16.74	23.62	ACR4	ACT domain repeat 4
Potri.001G060200	55.8	89.78	126.79	71.88	82.18	ATCYP20-2	cyclophilin 20-2
Potri.001G060300	2.45	2.03	1.27	2.74	2.43	-	-
Potri.001G060400	15.6	10.96	8.25	21.56	95.22	-	SAUR-like auxin-responsive protein family
Potri.001G060500	0.78	0.23	0	0	0	-	Pollen Ole e 1 allergen and extensin family protein
Potri.001G060600	0	0	0	0	0	ROXY2	Thioredoxin superfamily protein
Potri.001G060700	0	0	0.04	0	0.13	ATEXO70C1	exocyst subunit exo70 family protein C1
Potri.001G060800	9.56	9.32	4.99	9.22	9.87	PBS1	Protein kinase superfamily protein
Potri.001G060900	0	0	0	0	0	SAG29	senescence-associated gene 29
Potri.001G061000	97.68	75.49	54.26	55.71	58.76	ATDCI1	delta(3,5),delta(2,4)-dienoyl-CoA isomerase 1
Potri.001G061100	2.94	3.5	5.4	13.52	17.66	SRG3	senescence-related gene 3
Potri.001G061200	306.51	289.88	232.63	221.75	320.78	ANAC083	NAC domain containing protein 83
Potri.001G061300	0	0	0	0	0	-	-
Potri.001G061400	7.14	10.33	11.34	8.11	8.02	MAB1	Transketolase family protein
Potri.001G061500	6.59	6.08	2.41	1.81	2.66	-	hydroxyproline-rich glycoprotein family protein
Potri.001G061600	9.49	16.64	6.9	7.43	2.13	-	Leucine-rich repeat (LRR) family protein
Potri.001G061700	1.64	21.77	6.23	24.6	7.39	ATSERK1	somatic embryogenesis receptor-like kinase 1
Potri.001G061800	20.15	10.89	7.76	0.6	0.21	-	B-box type zinc finger protein with CCT domain
Potri.001G061900	11.49	9.26	7.12	7.56	2.34	-	-
Potri.001G062000	14.81	9.84	21.92	20.46	34.59	-	-
Potri.001G062100	0	0	0	0.91	1.14	-	-
Potri.001G062200	0	0	0	0	0	-	Uncharacterised conserved protein UCP015417, vWA
Potri.001G062300	0	0	0	0	0	-	-
Potri.001G062400	0	0	0	0	0	-	zinc finger (CCCH-type/C3HC4-type RING finger) family protein
Potri.001G062500	0	0	0	0	0	JAS1	jasmonate-zim-domain protein 10
Potri.001G062600	0.33	0.13	0.16	0.13	0.08	-	Tetratricopeptide repeat (TPR)-like superfamily protein
Potri.001G062700	0.42	0.7	0.33	0.41	0.96	-	RING finger protein
Potri.001G062800	13.33	18.05	15.66	16.92	11.64	-	Sterile alpha motif (SAM) domain-containing protein
Potri.001G062900	0	0.38	0	0	0	-	basic helix-loop-helix (bHLH) DNA-binding superfamily protein
Potri.001G063000	9.54	3.68	2.6	0	0	-	basic helix-loop-helix (bHLH) DNA-binding superfamily protein
Potri.001G063100	2.47	0.44	0.78	0.21	1.03	-	Eukaryotic translation initiation factor 3 subunit 7 (eIF-3)
Potri.001G063200	0.73	0	0.35	0.46	0	AtPLAIVA	Acyl transferase/acyl hydrolase/lysophospholipase superfamily protein
Potri.001G063300	0	0	0	0	0	AtRLP15	receptor like protein 15
Potri.001G063400	8.29	0	3.32	0	0	-	-
Potri.001G063500	0	0	0	0	0	RPP27	RNI-like superfamily protein
Potri.001G063600	0	0	0	0	0	-	Pentatricopeptide repeat (PPR-like) superfamily protein
Potri.001G063700	1.6	2.23	0.62	0.55	0.2	ATRLP56	receptor like protein 56
Potri.001G063800	0.46	0.28	0.22	0.28	0	-	Pentatricopeptide repeat (PPR-like) superfamily protein
Potri.001G063900	7.75	6.01	3.7	1.15	0.36	RPP27	RNI-like superfamily protein
Potri.001G064000	0	0	0	0	0	-	Pentatricopeptide repeat (PPR-like) superfamily protein
Potri.001G064100	6	5.21	0.42	1.3	0	RPP27	RNI-like superfamily protein
Potri.001G064200	0	0	0	0	0	ATHMA2	heavy metal atpase 2
Potri.001G064300	0.21	0.09	0.07	0	0.2	-	Pentatricopeptide repeat (PPR-like) superfamily protein
Potri.001G064400	0	0	0	0	0	-	Leucine-rich receptor-like protein kinase family protein
Potri.001G064500	3.59	3.62	1.26	1.48	0.81	AtRLP14	receptor like protein 14
Potri.001G064600	7.22	6.46	1.2	2.64	2.32	RPP27	RNI-like superfamily protein
Potri.001G064700	0	0	0	0	0	ATHMA2	heavy metal atpase 2
Potri.001G064800	0	2.59	0	0	0	AtRLP13	receptor like protein 13
Potri.001G064900	12.03	9.15	2.03	0.56	0.75	AtRLP15	receptor like protein 15
Potri.001G065000	0	0	0	0	0	-	metaxin-related
Potri.001G065100	0	0	0	0	0	-	-
Potri.001G065200	0	0	0	0	0	-	Pentatricopeptide repeat (PPR-like) superfamily protein
Potri.001G065300	0	0	0	0	0	ATRLP56	receptor like protein 56
Potri.001G065400	4.46	1.75	0.54	1.06	0.11	AtRLP9	receptor like protein 9
Potri.001G065500	0	1.11	0.44	1.15	0	-	-
Potri.001G065600	6.26	4.32	3.66	3.94	3.66	ATCPL3	C-terminal domain phosphatase-like 3
Potri.001G065700	0	0	0	0	0	-	-
Potri.001G065800	3.13	3.61	2.75	1.52	1.75	-	-
Potri.001G065900	1.61	5.9	3.64	1.71	3.77	SCPL45	serine carboxypeptidase-like 45
Potri.001G066000	1.08	1.15	2.86	2.89	2.33	-	-
Potri.001G066100	1.43	1.51	1.61	0.94	0.89	RARE1	Pentatricopeptide repeat (PPR) superfamily protein
Potri.001G066200	6.2	4.56	2.93	4.51	2.87	ARF1-BP	auxin response factor 2
Potri.001G066300	0	0	0	0	0	-	-
Potri.001G066400	2160.4	4008.54	2896.07	3385.54	1014.47	CCL	CCR-like
Potri.001G066500	1.8	2.12	1.51	2.48	3.5	-	Disease resistance protein (TIR-NBS-LRR class) family
Potri.001G066600	0.5	0	0.48	0.64	0.37	-	Disease resistance protein (TIR-NBS-LRR class) family
Potri.001G066700	1.28	1.62	4.35	3.52	7.75	CRN	Protein kinase superfamily protein
Potri.001G066800	30.61	35.34	32.11	29.4	27.62	AGD3	ARF GTPase-activating protein
Potri.001G066900	17.88	14.96	7.53	11.24	20.83	-	Homeodomain-like superfamily protein
Potri.001G067000	3.59	11.33	11.25	16.12	65.55	-	SOUL heme-binding family protein
Potri.001G067100	3.59	11.33	11.25	16.12	65.55	-	SOUL heme-binding family protein
Potri.001G067200	0	0	0	0	0	-	-
Potri.001G067300	7.05	4.13	2.13	3.03	3.86	AML1	MEI2-like protein 1
Potri.001G067400	22.67	19.85	22	11.66	15.71	-	-
Potri.001G067500	0	0	0	0	0	-	-
Potri.001G067600	4.08	9.4	4.3	10.38	2.63	Rap2.6L	related to AP2 6l
Potri.001G067700	0	0	0	0	0	ORTH2	Zinc finger (C3HC4-type RING finger) family protein
Potri.001G067800	65.61	69.38	74.59	68.47	71.41	-	glycyl-tRNA synthetase / glycine--tRNA ligase
Potri.001G067900	284.27	209.77	161.44	216.32	179.41	-	Ubiquinol-cytochrome C reductase iron-sulfur subunit
Potri.001G068000	68.17	58.7	95.74	85.12	174.45	-	Sec14p-like phosphatidylinositol transfer family protein
Potri.001G068100	0	0	1.02	0	0	ATGUT1	Exostosin family protein
Potri.001G068200	115.89	113.5	67.57	157.04	78.42	-	Aldolase-type TIM barrel family protein
Potri.001G068300	18.04	35.74	45.14	23.42	31.94	-	FKBP-like peptidyl-prolyl cis-trans isomerase family protein
Potri.001G068400	1.71	1.27	0.75	1.07	0.82	CYP51	CYTOCHROME P450 51G1
Potri.001G068500	16.94	27.47	14.4	16.69	6.57	-	-
Potri.001G068600	1.39	4.13	3.44	5.02	6.97	-	Major facilitator superfamily protein
Potri.001G068700	10.77	5.02	10.8	9.33	2.86	-	RING/U-box superfamily protein
Potri.001G068800	13.58	19.13	37.89	22.71	39	-	transferases, transferring glycosyl groups
Potri.001G068900	18.21	15.48	12.86	14.75	8.62	NEF1	no exine formation 1
Potri.001G069000	0.2	1.12	3.99	4.66	2.22	GH3.17	Auxin-responsive GH3 family protein
Potri.001G069100	134.3	157.42	202.55	170.71	112.59	ARS27A	ribosomal protein S27
Potri.001G069200	3.74	31.44	23.02	21.09	30.27	atnudt12	nudix hydrolase homolog 12
Potri.001G069300	0	0.13	0	0	0	LEP	Integrase-type DNA-binding superfamily protein
Potri.001G069400	0	0	0	0	0	-	-
Potri.001G069500	0	0	0	0.4	0	-	ARM repeat superfamily protein
Potri.001G069600	0	0	0.04	0	0	ATHAK5	high affinity K+ transporter 5
Potri.001G069700	0	0	0	0	0	ATHAK5	high affinity K+ transporter 5
Potri.001G069800	0	0	0	0.19	0	ATHAK5	high affinity K+ transporter 5
Potri.001G069900	0	0	0	0	0	AtIDD2	indeterminate(ID)-domain 2
Potri.001G070000	0	0	0	0	0	-	RING/U-box superfamily protein
Potri.001G070100	1.98	2.41	4.89	4.12	6.05	-	DHHC-type zinc finger family protein
Potri.001G070200	2.58	5.72	4.86	9.54	15.58	-	RNA binding (RRM/RBD/RNP motifs) family protein
Potri.001G070300	2.4	3.7	4.71	4.64	3.24	HYD1	C-8,7 sterol isomerase
Potri.001G070400	31.23	67.89	45.5	56.42	11.64	-	Calcium-dependent lipid-binding (CaLB domain) family protein
Potri.001G070500	0.09	0.41	0.74	1.09	1.34	ATMCM2	minichromosome maintenance (MCM2/3/5) family protein
Potri.001G070600	2.3	3.24	2.63	3.6	3.4	ATCNX1	calnexin 1
Potri.001G070700	3.67	86.32	60.33	77.83	2.56	-	-
Potri.001G070800	14.25	16.05	8.56	11.46	7.44	-	SNARE associated Golgi protein family
Potri.001G070900	12.17	20.24	4.11	10.17	7.7	ATRBOHD	respiratory burst oxidase homologue D
Potri.001G071000	21.05	13.75	72.61	18.66	78.31	EXGT-A4	xyloglucan endotransglucosylase/hydrolase 5
Potri.001G071100	936.87	1100.71	1054.69	1023.47	854.18	-	Translation protein SH3-like family protein
Potri.001G071200	0	0.23	0.06	0	0.19	-	Plant protein of unknown function (DUF247)
Potri.001G071300	0	0	0.27	0	0	-	Plant protein of unknown function (DUF247)
Potri.001G071400	0.52	0.92	1.66	1.72	2.79	-	Plant protein of unknown function (DUF247)
Potri.001G071500	3.22	2.04	2.98	1	3.95	-	Protein of unknown function (DUF1624)
Potri.001G071600	0	0	0	0	0	-	-
Potri.001G071700	22.75	22.43	18.2	18.82	7.7	ASHR2	ASH1-related protein 2
Potri.001G071800	0	0	0	0	0	HRB1	Drought-responsive family protein
Potri.001G071900	78.96	83.77	85.38	73.91	92.49	-	NADH-ubiquinone oxidoreductase B8 subunit, putative
Potri.001G072000	21.84	19.48	12.93	14.69	12.89	ERF1-3	eukaryotic release factor 1-3
Potri.001G072100	33.13	27.58	21.72	27.7	14.94	U2A\'	U2 small nuclear ribonucleoprotein A
Potri.001G072200	9.07	4.76	5	4.74	3.49	-	ARM repeat superfamily protein
Potri.001G072300	37.97	57.35	52.48	88.2	40.33	-	-
Potri.001G072400	0	0	0	0	0	-	Protein of unknown function (DUF1350)
Potri.001G072500	0.32	1.14	0.82	0.31	0.83	-	Exostosin family protein
Potri.001G072600	41.64	48.99	32.7	39.94	50.25	-	-
Potri.001G072700	2.41	2.88	1.36	3.87	2.79	-	Chaperone DnaJ-domain superfamily protein
Potri.001G072800	58.08	52.38	59.77	36.78	16.65	44256	translocon at the outer envelope membrane of chloroplasts 75-III
Potri.001G072900	0	0	0	0	0	OVA4	Nucleotidylyl transferase superfamily protein
Potri.001G073000	0	0	0	0	0	-	S-adenosyl-L-methionine-dependent methyltransferases superfamily protein
Potri.001G073100	0	0	0	0	0.77	-	CTP synthase family protein
Potri.001G073200	0	0	0	0	0	-	Peptidase M50 family protein
Potri.001G073300	15.38	14.12	13.46	11.77	13.78	ARPC2A	Arp2/3 complex, 34 kD subunit p34-Arc
Potri.001G073400	5.45	8.85	6.05	6.77	7.61	-	Protein of unknown function (DUF1639)
Potri.001G073500	3.45	4.12	5.15	4.49	3.53	TAF11	TBP-associated factor 11
Potri.001G073600	3.41	7.51	5.3	9.18	8.42	BAM3	Leucine-rich receptor-like protein kinase family protein
Potri.001G073700	2.57	2.31	2.81	2.08	1.88	-	S-adenosyl-L-methionine-dependent methyltransferases superfamily protein
Potri.001G073800	5.51	5.57	4.7	3.78	3.9	GTE01	Transcription factor GTE6
Potri.001G073900	12.64	8.89	9.82	13.07	8.25	ATPCAP1	plasma-membrane associated cation-binding protein 1
Potri.001G074000	0.04	0.34	0.35	0.34	0.76	MCM6	minichromosome maintenance (MCM2/3/5) family protein
Potri.001G074100	0	0	0	0.09	0	ATPUP4	purine permease 4
Potri.001G074200	0	0	0	0	0.35	AtCEST	-
Potri.001G074300	0.08	0.1	0.42	0.31	0	-	-
Potri.001G074400	7.17	4.07	3.61	4.16	4.81	-	GDSL-like Lipase/Acylhydrolase superfamily protein
Potri.001G074500	0	0	0	0	0	-	F-box/RNI-like superfamily protein
Potri.001G074600	60.3	20.49	21.75	6.36	42.76	-	Domain of unknown function (DUF23)
Potri.001G074700	0.69	0.82	11.35	2.99	2.43	-	DNA glycosylase superfamily protein
Potri.001G074800	1.27	0.26	0.19	0.08	0.78	-	-
Potri.001G074900	6.22	10.11	16.16	11.54	7.61	-	-
Potri.001G075000	0	0.03	0	0	0	GSO1	Leucine-rich repeat transmembrane protein kinase
Potri.001G075100	0	0	0	0	0	-	Peroxidase superfamily protein
Potri.001G075200	0.24	0	0.24	0	0	-	-
Potri.001G075300	5.9	7.73	7.39	5.32	3.33	-	Transducin/WD40 repeat-like superfamily protein
Potri.001G075400	0	0	0	0	0	ATMYB67	myb domain protein 67
Potri.001G075500	22.84	39.15	142.59	53.52	106.83	ATFKBP13	FK506-binding protein 13
Potri.001G075600	0.46	0.39	0.75	1.69	0.24	BP80-3;3	VACUOLAR SORTING RECEPTOR 6
Potri.001G075700	0.59	0.47	0.84	0.61	0.72	EMB1025	Pentatricopeptide repeat (PPR) superfamily protein
Potri.001G075800	3.07	3.91	4.81	2.42	3.21	OTP84	Tetratricopeptide repeat (TPR)-like superfamily protein
Potri.001G075900	2.01	1.48	0.75	0.76	0.58	EMB1025	Pentatricopeptide repeat (PPR) superfamily protein
Potri.001G076000	0	0	0	0	1.71	-	-
Potri.001G076100	1.29	0.94	2.12	0.74	1.32	CAT5	cationic amino acid transporter 5
Potri.001G076200	1.47	3.26	3.56	2.5	2.12	-	-
Potri.001G076300	22.73	13.2	33.84	36.26	24.59	-	-
Potri.001G076400	0	0	0	0	0	-	-
Potri.001G076500	0	0	0	0	0	-	-
Potri.001G076600	2.74	2.76	0.85	1.77	0.67	-	-
Potri.001G076700	0	0	0.43	0.63	0	-	-
Potri.001G076800	0	0	0	0	0	-	-
Potri.001G076900	0	0	0	0	0	-	-
Potri.001G077000	0	0	0	3	0	-	-
Potri.001G077100	2.78	2.71	2.79	2.89	3.91	-	-
Potri.001G077200	3.94	8.74	2.6	6.39	6.3	-	-
Potri.001G077300	0	8.56	15.15	3.65	10.97	-	-
Potri.001G077400	23.34	62.58	82.65	49.08	87.29	-	-
Potri.001G077500	0	0	0	0	0	-	-
Potri.001G077600	6.12	6.64	3.09	5.81	9.16	-	-
Potri.001G077700	2.74	0	0	0	1.4	-	-
Potri.001G077800	0	0	0	0	0	-	-
Potri.001G077900	18.97	6.94	5.92	6.44	3.81	-	-
Potri.001G078000	0	0	0	0	0	-	-
Potri.001G078100	920.94	1024.08	1182.59	1143.66	1026.76	-	-
Potri.001G078200	0	0	0	0	0	-	-
Potri.001G078300	0	0	0	0	0	-	-
Potri.001G078400	1.48	0.6	0.95	5.02	0.73	-	-
Potri.001G078500	15.9	13.75	10.64	9.73	9.52	-	cytochrome c oxidase assembly protein CtaG / Cox11 family
Potri.001G078600	8.64	6.72	5.12	4.07	3.43	ATNUP160	SUPPRESSOR OF AUXIN RESISTANCE1
Potri.001G078700	34.63	53.53	55.58	57.85	50.39	-	SNARE associated Golgi protein family
Potri.001G078800	1.39	1.87	2.74	3.61	5.82	ATMLO13	Seven transmembrane MLO family protein
Potri.001G078900	31.6	20.15	26.48	14.19	19.83	ATGH9A1	glycosyl hydrolase 9A1
Potri.001G079000	3	0.98	7.08	20.77	61.64	ATFRO6	ferric reduction oxidase 6
Potri.001G079100	5.35	5.23	8.83	3.54	7.03	-	Transducin/WD40 repeat-like superfamily protein
Potri.001G079200	1.18	0	0	0	3.69	-	-
Potri.001G079300	5.71	3.78	4.95	2.86	4.67	ARABIDILLO-1	ARABIDILLO-1
Potri.001G079400	0.33	0.11	0.11	0	0	-	alpha/beta-Hydrolases superfamily protein
Potri.001G079500	2.13	3.63	3	1.12	1.76	PFK4	phosphofructokinase 4
Potri.001G079600	130.95	244.22	184.48	196.71	7.63	-	Integrase-type DNA-binding superfamily protein
Potri.001G079700	0	0	0	0	0	-	MuDR family transposase
Potri.001G079800	40.37	282.3	295.45	561.96	97.21	-	Integrase-type DNA-binding superfamily protein
Potri.001G079900	101.76	66.1	54.33	40.7	3.74	ATERF-1	ethylene responsive element binding factor 1
Potri.001G080000	0	0	0	0	0	OLE1	oleosin 1
Potri.001G080100	0	0	0	0	0	PEI1	Zinc finger C-x8-C-x5-C-x3-H type family protein
Potri.001G080200	1.59	2.26	0	2.75	3.43	AtEMF2	VEFS-Box of polycomb protein
Potri.001G080300	0	0	0	0	0	-	myb-like transcription factor family protein
Potri.001G080400	130.57	127.34	116.18	105.56	104.27	ARA-5	RAS 5
Potri.001G080500	0	0	0	0	0	-	-
Potri.001G080600	0	0	0.18	0.11	0	KUOX1	KAR-UP oxidoreductase 1
Potri.001G080700	0.81	0	0	0.25	1.18	-	Cupredoxin superfamily protein
Potri.001G080800	0	0.16	0	0	0	-	-
Potri.001G080900	0.56	1.83	1.78	23.68	0.4	anac042	NAC domain containing protein 42
Potri.001G081000	0	0	0	0	0	-	nucleotide binding;nucleic acid binding;RNA binding
Potri.001G081100	2.7	4.87	6.22	4.09	3.07	GATL4	galacturonosyltransferase-like 4
Potri.001G081200	0.32	0.11	0.16	0.28	0.3	-	ATPase E1-E2 type family protein / haloacid dehalogenase-like hydrolase family protein
Potri.001G081300	5.3	10.93	13.32	19.06	4.11	-	Spc97 / Spc98 family of spindle pole body (SBP) component
Potri.001G081400	1.13	0	0.44	0.28	0.33	LBD4	LOB domain-containing protein 4
Potri.001G081500	331.71	565.73	978.13	600.35	721.99	PSAF	photosystem I subunit F
Potri.001G081600	30.01	31.72	29.35	27.04	25.15	-	Cyclin family protein
Potri.001G081700	0	0	0	0	0	-	-
Potri.001G081800	0	0	0	0	0	-	-
Potri.001G081900	7.98	7.48	9.45	7.68	6.99	-	Vacuolar sorting protein 39
Potri.001G082000	12.11	16.29	10.72	12.17	5.13	-	-
Potri.001G082100	47.13	37.42	47.55	43.94	35.59	DOT2	SART-1 family
Potri.001G082200	0.14	0.65	0.27	0	0	-	RING/U-box superfamily protein
Potri.001G082300	0	0	0	0	0	-	-
Potri.001G082400	0	0	0	0	0	ATYSL1	YELLOW STRIPE like 1
Potri.001G082500	6.72	14.4	19.8	74.86	6.55	-	-
Potri.001G082600	0.92	2.85	4	2.25	1.6	BLT	branchless trichome
Potri.001G082700	0.24	0.21	0.65	0.51	1.55	AtGRF8	growth-regulating factor 8
Potri.001G082800	1.2	1.36	0.52	0.93	0.66	-	zinc ion binding;transcription regulators
Potri.001G082900	2.7	4.61	1.17	8.33	0.92	-	Leucine-rich repeat transmembrane protein kinase
Potri.001G083000	0	0	0	0	0	-	-
Potri.001G083100	53.28	68.05	53.7	75.92	41.37	-	Lung seven transmembrane receptor family protein
Potri.001G083200	0.12	0.37	0.31	0.15	0	ATCEL2	cellulase 2
Potri.001G083300	13.14	21.63	94.9	68.11	165.65	-	-
Potri.001G083400	0	0	0	0	0	-	alpha/beta-Hydrolases superfamily protein
Potri.001G083500	0	0	0	0.32	0	ATMYC2	Basic helix-loop-helix (bHLH) DNA-binding family protein
Potri.001G083600	0.78	0.4	0	0.47	0	-	glyoxal oxidase-related protein
Potri.001G083700	0	0	0	0	2.44	ATHB-7	homeobox 7
Potri.001G083800	0	0	0.93	1.04	0	-	Mediator complex, subunit Med10
Potri.001G083900	27.11	31.63	16.45	36.2	15.3	CYP78A6	cytochrome P450, family 78, subfamily A, polypeptide 6
Potri.001G084000	341.46	71.93	85.59	217.18	133.63	ATMGL	methionine gamma-lyase
Potri.001G084100	0	0	0	0	0	-	esterase/lipase/thioesterase family protein
Potri.001G084200	1.8	7.74	4.76	2.87	3.38	-	Protein of unknown function, DUF538
Potri.001G084300	20.38	16.34	25.38	16.45	33.54	-	Ypt/Rab-GAP domain of gyp1p superfamily protein
Potri.001G084400	448.82	718	372.13	385.65	42.45	ATYSL1	YELLOW STRIPE like 1
Potri.001G084500	114.41	162.33	123.63	75.47	24.05	-	-
Potri.001G084600	0	0	0	0	0	-	-
Potri.001G084700	0.39	0.29	0.11	0.32	0.17	-	Protein kinase superfamily protein
Potri.001G084800	0	0	0	0	0	-	-
Potri.001G084900	0.5	0.79	0.32	0.81	0	-	Phosphoenolpyruvate carboxylase family protein
Potri.001G085000	0.94	0.31	0.42	0.31	0.12	-	Major facilitator superfamily protein
Potri.001G085100	1.55	0.93	6.05	0.95	0.56	AtENODL8	early nodulin-like protein 8
Potri.001G085200	28.65	21.25	16.25	14.9	15.24	EMB1706	mRNAadenosine methylase
Potri.001G085300	0	0	0	0.12	0	-	-
Potri.001G085400	7.15	7.6	12.5	8.32	4.86	-	Yippee family putative zinc-binding protein
Potri.001G085500	35.02	27.78	15.34	17.73	28.12	ATWNK8	with no lysine (K) kinase 8
Potri.001G085600	41.13	35.1	34.15	34.64	31.08	-	UBX domain-containing protein
Potri.001G085700	0	0	0	0	0	-	-
Potri.001G085800	0.21	0	0.31	0	0.15	-	HIT-type Zinc finger family protein
Potri.001G085900	0	0	0	0	0	-	Aluminium activated malate transporter family protein
Potri.001G086000	1.36	1.49	0.92	0.7	2.99	-	Serine/threonine-protein kinase WNK (With No Lysine)-related
Potri.001G086100	25.57	38.13	34.93	63.95	15.83	-	BTB/POZ domain-containing protein
Potri.001G086200	0	0	0	0	0	-	DNA-directed RNA polymerase family protein
Potri.001G086300	30.12	20.95	18.46	17.39	16.29	-	ORMDL family protein
Potri.001G086400	0	0	0	2.77	0	-	Dof-type zinc finger DNA-binding family protein
Potri.001G086500	0	0	0	0	0	DRT111	D111/G-patch domain-containing protein
Potri.001G086600	5.32	7.67	6.01	8.69	3.38	-	Transducin/WD40 repeat-like superfamily protein
Potri.001G086700	1.27	0.91	0.5	0.15	1.46	ATMYB111	myb domain protein 111
Potri.001G086800	17.84	15.05	11.62	10.69	1.58	-	methyltransferases;copper ion binding
Potri.001G086900	6.68	6.41	2.01	7.24	5.62	-	NAD(P)-binding Rossmann-fold superfamily protein
Potri.001G087000	0	0	0	0	0	-	-
Potri.001G087100	27.81	21.6	20.3	42.94	33.86	ATTRE1	trehalase 1
Potri.001G087200	4.34	2.48	5.08	4.32	2	-	-
Potri.001G087300	0	0.35	0	0	0	ATGCN3	general control non-repressible 3
Potri.001G087400	3.26	4.45	8.51	5.09	9.27	-	carbon-nitrogen hydrolase family protein
Potri.001G087500	588.41	227.61	190.87	229.71	115.24	BIP	Heat shock protein 70 (Hsp 70) family protein
Potri.001G087600	31.59	26.94	17.23	19.7	19.26	BAM1	beta-amylase 1
Potri.001G087700	0.33	0.79	0.32	0.82	1.91	-	-
Potri.001G087800	77.05	63.33	81.55	56.36	52.33	-	Tetratricopeptide repeat (TPR)-like superfamily protein
Potri.001G087900	2.05	2.61	2.11	2.42	0.92	NLP7	NIN like protein 7
Potri.001G088000	15.51	9.84	6	5.7	6.61	ATCDK8	cyclin-dependent kinase E;1
Potri.001G088100	2.63	1.46	1.97	0.9	4.15	ABIL2	ABL interactor-like protein 2
Potri.001G088200	95.91	80.89	78.74	86.03	69.7	RPN12a	regulatory particle non-ATPase 12A
Potri.001G088300	66.27	122.03	210.89	81.59	122.97	-	Translation elongation factor EF1B/ribosomal protein S6 family protein
Potri.001G088400	0.73	0	0.23	0	0	-	RING/U-box superfamily protein
Potri.001G088500	0	0	0	0	0	ATCSLG3	cellulose synthase like G3
Potri.001G088600	1.2	0	0.66	0	0	ARF9	auxin response factor 9
Potri.001G088700	4.04	6.05	2.89	1.21	0.72	KAS	3-ketoacyl-acyl carrier protein synthase I
Potri.001G088800	361.68	320.49	167.74	264.93	157.39	-	DCD (Development and Cell Death) domain protein
Potri.001G088900	1.53	0.65	0.32	2.4	11.67	-	Glutaredoxin family protein
Potri.001G089000	0.36	0.44	1.78	1.79	1.32	-	-
Potri.001G089100	32.45	28.72	28.2	26.18	29.63	-	Glycosyl hydrolase family protein
Potri.001G089200	0	0.15	0.38	0.16	0.19	-	Protein phosphatase 2C family protein
Potri.001G089300	21.17	23.53	31.17	23.75	34.21	CIN4	Ubiquitin-conjugating enzyme family protein
Potri.001G089400	31.36	23.63	29.31	22.12	19.33	KELP	transcriptional coactivator p15 (PC4) family protein (KELP)
Potri.001G089500	1.93	1.12	0	2.65	6.82	-	-
Potri.001G089600	12.88	11.3	10.64	9.2	7.53	-	Nuclear transport factor 2 (NTF2) family protein
Potri.001G089700	8	4.45	9.52	6.97	6.61	-	Galactose-binding protein
Potri.001G089800	13.39	12.64	15.1	10.14	8.16	-	FtsH extracellular protease family
Potri.001G089900	0	0	0	0	0	-	-
Potri.001G090000	0	0	0	0	0	ATNADP-ME1	NADP-malic enzyme 1
Potri.001G090100	0	0	0.84	0	1.35	-	-
Potri.001G090200	0.16	0	0.16	0	0	CBL8	calcineurin B-like protein 8
Potri.001G090300	4.94	1.97	8.47	2.65	7.03	ATPI4K	phosphoinositide 4-kinase gamma 4
Potri.001G090400	3.48	8.95	3.92	2.35	5.55	-	Glycine-rich protein family
Potri.001G090500	3.22	3.72	4.91	3.54	3.69	-	alpha/beta-Hydrolases superfamily protein
Potri.001G090600	35.77	33.84	30.78	24.8	24.38	ADL1	dynamin-like protein
Potri.001G090700	75.55	199.66	51.47	108.1	121.46	UGE5	UDP-D-glucose/UDP-D-galactose 4-epimerase 5
Potri.001G090800	6.8	10.94	17.71	5.44	10.3	-	Pentatricopeptide repeat (PPR) superfamily protein
Potri.001G090900	41.13	41.76	21.32	35.11	38.53	-	-
Potri.001G091000	39.75	33.6	49.54	38.1	32.63	-	Pleckstrin homology (PH) domain-containing protein
Potri.001G091100	0	0	0	0	0	-	Pleckstrin homology (PH) domain-containing protein
Potri.001G091200	0	0	0	0.86	0	-	-
Potri.001G091300	110.84	114.35	210.87	243.14	349.89	-	-
Potri.001G091400	5.88	5.34	1.75	3.95	0.52	-	-
Potri.001G091500	0.45	3.27	3.01	0	0	-	-
Potri.001G091600	16.52	11.27	11.39	10.04	9.24	-	PHD finger protein-related
Potri.001G091700	1.26	1.1	1.99	0.2	0.24	-	RING/U-box superfamily protein
Potri.001G091800	0	0	0	0	0	ATOXA1	homolog of yeast oxidase assembly 1 (OXA1)
Potri.001G091900	0.5	0	0	0	0.43	LACS4	AMP-dependent synthetase and ligase family protein
Potri.001G092000	10.41	10.05	7.94	8.3	8.37	-	Leucine-rich repeat (LRR) family protein
Potri.001G092100	0	0	0	0	0	HAI3	highly ABA-induced PP2C gene 3
Potri.001G092200	0.55	0.63	1.97	1.77	1.88	AtGH9C2	glycosyl hydrolase 9C2
Potri.001G092300	8.54	9.24	9.94	7.59	6.78	-	-
Potri.001G092400	6.65	7.42	8.59	1.9	9.3	-	Integrase-type DNA-binding superfamily protein
Potri.001G092500	120.97	182.28	208.6	154.49	128.52	PYL8	regulatory components of ABA receptor 3
Potri.001G092600	64.81	79.07	101.74	50.23	97.02	-	-
Potri.001G092700	0	0	0	0	0	SLP3	subtilisin-like serine protease 3
Potri.001G092800	0.3	1.72	0	0.32	0	-	alpha/beta-Hydrolases superfamily protein
Potri.001G092900	11.2	77.78	55.43	171.12	11.74	AtWRKY41	WRKY family transcription factor
Potri.001G093000	0	0	0.65	0.42	0	-	-
Potri.001G093100	8.86	18.82	11.44	11.94	15.18	-	-
Potri.001G093200	0	0	0	0	0	FLD	Flavin containing amine oxidoreductase family protein
Potri.001G093300	3.71	2.21	5.6	24.5	63.13	BEN1	NAD(P)-binding Rossmann-fold superfamily protein
Potri.001G093400	0	0	0	0	0	SEH1H	Transducin/WD40 repeat-like superfamily protein
Potri.001G093500	1.1	2.38	5.39	4.9	3.53	-	-
Potri.001G093600	42.4	77.58	41.98	73.64	46.94	-	Transmembrane amino acid transporter family protein
Potri.001G093700	0.74	1.25	0.61	1.28	1.96	-	HMG (high mobility group) box protein
Potri.001G093800	9.62	7.49	7.96	3.38	2.69	TBL23	TRICHOME BIREFRINGENCE-LIKE 23
Potri.001G093900	27.65	24.87	16.42	14.1	6.5	-	Protein of unknown function (DUF3133)
Potri.001G094000	0	0	0	0	0	-	-
Potri.001G094100	109.08	84.41	100.04	91.98	97.6	ADNT1	adenine nucleotide transporter 1
Potri.001G094200	2.69	2.2	1.94	2.59	1.97	CIP1	COP1-interactive protein 1
Potri.001G094300	0.19	0	0	0.24	0	-	myosin heavy chain-related
Potri.001G094400	26.86	23.02	23.76	21.75	13.4	-	crooked neck protein, putative / cell cycle protein, putative
Potri.001G094500	7.91	5.65	5.7	6.96	7.6	SPA2	SPA1-related 2
Potri.001G094600	4.83	5.87	5.81	5.3	6.7	-	Nucleotide-sugar transporter family protein
Potri.001G094700	0	0	2.14	0	1.78	AGP20	arabinogalactan protein 20
Potri.001G094800	2.78	3.98	4.85	12.33	1.21	CRF2	cytokinin response factor 2
Potri.001G094900	666.92	628.97	590.52	604.62	641.74	UBC28	ubiquitin-conjugating enzyme 28
Potri.001G095000	0	0	0	0	0	-	-
Potri.001G095100	1.22	0.75	0	0	0	-	-
Potri.001G095200	1.25	0.63	1.66	0.93	1.59	-	Leucine-rich repeat protein kinase family protein
Potri.001G095300	6.67	13.83	11.85	21.91	17.08	-	Galactose mutarotase-like superfamily protein
Potri.001G095400	0	0	0	0	0	-	Galactosyltransferase family protein
Potri.001G095500	4.99	4.79	3.99	2.76	1.93	-	Translation initiation factor 2, small GTP-binding protein
Potri.001G095600	1.36	1.84	1.65	0.94	0.84	ATMRP14	multidrug resistance-associated protein 14
Potri.001G095700	0	0	0	0	0	ATMRP14	multidrug resistance-associated protein 14
Potri.001G095800	41.69	33.66	31.08	16.81	19.29	-	6-phosphogluconate dehydrogenase family protein
Potri.001G095900	0	0	0	0	0	DRP4C	Dynamin related protein 4C
Potri.001G096000	0	0	0.11	2.6	0.49	-	Protein of unknown function (DUF1191)
Potri.001G096100	11.65	8.49	9.91	8.7	8.5	ATPOB1	POZ/BTB containin G-protein 1
Potri.001G096200	1.47	4.39	4.15	2.95	3.94	-	-
Potri.001G096300	0	0	0	0	0	-	-
Potri.001G096400	1.21	0.96	1.53	0.98	3.54	ATCHX18	cation/H+ exchanger 18
Potri.001G096500	3.53	2.74	6.69	3.33	0	-	Disease resistance-responsive (dirigent-like protein) family protein
Potri.001G096600	0	0	0	0.37	0	-	Disease resistance-responsive (dirigent-like protein) family protein
Potri.001G096700	0	0	0	0	0	-	-
Potri.001G096800	0	0	0	0	0	-	Disease resistance-responsive (dirigent-like protein) family protein
Potri.001G096900	1.8	2.4	46.57	1.48	10.46	-	Disease resistance-responsive (dirigent-like protein) family protein
Potri.001G097000	0	0	0	0	0	-	-
Potri.001G097100	0	0	0	0	0	-	Uncharacterized protein family (UPF0016)
Potri.001G097200	38.01	30.11	17.09	14.95	24.92	-	-
Potri.001G097300	13.42	50.8	5.79	8.69	30.36	ALMT9	aluminum-activated malate transporter 9
Potri.001G097400	26.32	23.14	21.61	17.53	20.64	CDPK6	calcium-dependent protein kinase 6
Potri.001G097500	18.93	13.14	11.07	12.54	11.3	-	CAAX amino terminal protease family protein
Potri.001G097600	0	0	0	0	0	-	P-loop containing nucleoside triphosphate hydrolases superfamily protein
Potri.001G097700	253.31	207.27	154.44	181.4	192.93	RTNLB3	Reticulan like protein B3
Potri.001G097800	0.32	0	0	0	0	-	Ribosomal protein L25/Gln-tRNA synthetase, anti-codon-binding domain
Potri.001G097900	0	0	0	0	0	-	Cellulase (glycosyl hydrolase family 5) protein
Potri.001G098000	0.07	0.08	0.13	0.12	0	-	-
Potri.001G098100	3.24	16.05	7.61	9.73	4.92	-	Late embryogenesis abundant (LEA) hydroxyproline-rich glycoprotein family
Potri.001G098200	2.46	1.13	0.93	0	0	-	Late embryogenesis abundant (LEA) hydroxyproline-rich glycoprotein family
Potri.001G098300	6.36	13.14	2.75	4.15	10.74	ATRBOH	respiratory burst oxidase protein F
Potri.001G098400	0.3	0.18	1.17	0.18	0.22	-	Protein of unknown function (DUF567)
Potri.001G098500	15.88	10.94	6.63	11.21	11.19	-	-
Potri.001G098600	10.55	5.42	1.59	5.28	8.86	TOPP7	Calcineurin-like metallo-phosphoesterase superfamily protein
Potri.001G098700	4.11	3	1.78	2.22	2.31	-	Transducin/WD40 repeat-like superfamily protein
Potri.001G098800	0.53	1.54	1.81	2.08	3.07	AtGH9B14	glycosyl hydrolase 9B14
Potri.001G098900	0	0	0	0	0	-	-
Potri.001G099000	0.93	3.9	1.81	2	0.34	ATWRKY27	WRKY DNA-binding protein 27
Potri.001G099100	0	0	0	0	0	SPO11-2	sporulation 11-2
Potri.001G099200	3.51	6.5	5.03	4.51	1.75	-	-
Potri.001G099300	50.07	54.45	107.14	55.13	83.59	ISPF	isoprenoid F
Potri.001G099400	3.56	31.29	29.4	71.98	16.96	ACS6	1-aminocyclopropane-1-carboxylic acid (acc) synthase 6
Potri.001G099500	0	0	0	0	0	-	Heavy metal transport/detoxification superfamily protein
Potri.001G099600	0	4.11	0	0	0	MDAR6	monodehydroascorbate reductase 6
Potri.001G099700	2.4	4.28	6.87	8.96	2.77	ROH1	from the Czech \'roh\' meaning \'corner\'
Potri.001G099800	4.99	2.03	4.81	0.91	1.99	AtMYB103	myb domain protein 103
Potri.001G099900	5.82	3.66	5.52	2.71	3.21	ATMAPK6	MAP kinase 6
Potri.001G100000	3.02	7.16	14.89	12.01	37.71	-	Pectin lyase-like superfamily protein
Potri.001G100100	5.31	18.9	13.72	15.57	27.6	SP1L2	SPIRAL1-like2
Potri.001G100200	0	4.46	2.92	6.31	1.91	B1	beta-hydroxylase 1
Potri.001G100300	17.87	43.63	67.54	45.76	73.09	-	-
Potri.001G100400	0	0	0	0	3.69	-	-
Potri.001G100500	0.83	2.84	3.86	1.6	4.64	-	Nuclear transport factor 2 (NTF2) family protein
Potri.001G100600	0.69	1.03	0.39	0.35	0.1	-	Pentatricopeptide repeat (PPR) superfamily protein
Potri.001G100700	4.91	4.35	9.81	1.65	11.92	-	Protein of unknown function (DUF604)
Potri.001G100800	0.83	0	0.47	0	0.41	BEL1	POX (plant homeobox) family protein
Potri.001G100900	4.8	3.09	3.89	2.39	10.79	-	BTB/POZ domain-containing protein
Potri.001G101000	0	10.32	6.07	3.86	0	-	RING/U-box superfamily protein
Potri.001G101100	39.67	40.83	44.63	29.18	25.34	-	PLAC8 family protein
Potri.001G101200	0.1	0	0	0	0	-	CCT motif family protein
Potri.001G101300	0.13	0.12	0	0	0	ATXPB1	homolog of xeroderma pigmentosum complementation group B 1
Potri.001G101400	72.74	61.29	45.59	46.31	36.31	-	Adaptin family protein
Potri.001G101500	0	0	0	0	0	-	RNA-binding (RRM/RBD/RNP motifs) family protein
Potri.001G101600	17.88	26.19	21.18	10.87	10.52	-	-
Potri.001G101700	12.12	7.24	3.94	4.35	2.57	-	RING/U-box superfamily protein
Potri.001G101800	2.92	5.66	2.89	5.12	2	-	ARID/BRIGHT DNA-binding domain;ELM2 domain protein
Potri.001G101900	16.56	24.52	21.43	31.13	35.82	UBC5	ubiquitin-conjugating enzyme 5
Potri.001G102000	0.2	0	0.17	0	0	-	Peptidase M1 family protein
Potri.001G102100	17.79	13.24	10.48	8.46	11.3	-	Peptidase M1 family protein
Potri.001G102200	9.17	17.29	12.56	16.7	4.41	-	hydroxyproline-rich glycoprotein family protein
Potri.001G102300	7.89	44.82	83.21	212.9	13.77	-	BTB/POZ domain with WD40/YVTN repeat-like protein
Potri.001G102400	73.48	190.01	213.32	1324.77	264.09	ATOSM34	osmotin 34
Potri.001G102500	0.53	1.1	0.65	0.48	0	EMB1586	P-loop containing nucleoside triphosphate hydrolases superfamily protein
Potri.001G102600	0.9	3.65	5.27	2.21	0.52	-	Uncharacterised protein family (UPF0497)
Potri.001G102700	0	0	0	0	0	ATUGE1	UDP-D-glucose/UDP-D-galactose 4-epimerase 1
Potri.001G102800	0	0	0	0	0	-	-
Potri.001G102900	3.04	1.97	0.43	0.95	1.9	EMB71	Protein kinase superfamily protein
Potri.001G103000	0	0	0	0.13	0	-	NAD(P)-binding Rossmann-fold superfamily protein
Potri.001G103100	2.88	4.08	3.01	1.57	3	ATSPPL2	SIGNAL PEPTIDE PEPTIDASE-LIKE 2
Potri.001G103200	0	0	0.05	0	0.07	-	-
Potri.001G103300	4.31	9.86	12.65	4.35	2.03	ATMURE	acid-amino acid ligases;ligases;ATP binding;ATP binding;ligases
Potri.001G103400	1.29	1.28	1.26	2.14	2.02	-	Protein of unknown function (DUF3741)
Potri.001G103500	0	0	0	0	0	AHA9	H(+)-ATPase 9
Potri.001G103600	0	0	0	0	0.84	GL3	basic helix-loop-helix (bHLH) DNA-binding superfamily protein
Potri.001G103700	0	0	0	0	0	-	-
Potri.001G103800	55.31	50.66	45.28	33.49	31.82	-	-
Potri.001G103900	0	0	0	0	0	-	RING/U-box superfamily protein
Potri.001G104000	4.14	3.94	3.08	1.54	3.45	-	P-loop nucleoside triphosphate hydrolases superfamily protein with CH (Calponin Homology) domain
Potri.001G104100	0	0	0	0	0	ATSGS3	XS domain-containing protein / XS zinc finger domain-containing protein-related
Potri.001G104200	0.71	1.24	1.88	0.69	0.93	-	Protein of unknown function (DUF3527)
Potri.001G104300	21.67	20.79	19.03	17.67	12.72	-	bromo-adjacent homology (BAH) domain-containing protein
Potri.001G104400	0	0	0	0	0	-	Haloacid dehalogenase-like hydrolase (HAD) superfamily protein
Potri.001G104500	4.83	8.9	7.78	5.79	5.15	ATECS1	glutamate-cysteine ligase
Potri.001G104600	0.42	0.5	2.42	0.85	1.42	TUB6	beta-6 tubulin
Potri.001G104700	26.71	28.07	14.99	13.42	6.37	-	Protein kinase protein with tetratricopeptide repeat domain
Potri.001G104800	0.27	2.01	1.37	0.84	0.53	-	Polynucleotidyl transferase, ribonuclease H-like superfamily protein
Potri.001G104900	4.77	5.04	5.97	2.38	3.44	-	AT hook motif DNA-binding family protein
Potri.001G105000	0	0	0	0	0	-	-
Potri.001G105100	0	0	0	0	0	ATGPX8	glutathione peroxidase 8
Potri.001G105200	171.15	56.58	62.34	114.44	234.44	ATGPX6	glutathione peroxidase 6
Potri.001G105300	0	0	0	0	0	RHS8	root hair specific 8
Potri.001G105400	0.09	0	0.06	0	0.08	-	C2 calcium/lipid-binding plant phosphoribosyltransferase family protein
Potri.001G105500	0	0	0	0	0	ATGSTT3	glutathione S-transferase THETA 3
Potri.001G105600	44.25	56.81	71.76	58.96	78.33	ATGSTT2	glutathione S-transferase THETA 2
Potri.001G105700	0	0	0	0	0	HMA5	heavy metal atpase 5
Potri.001G105800	0	0	0.82	1.15	1.45	HMA5	heavy metal atpase 5
Potri.001G105900	153.54	416.11	141.96	274.97	139.55	-	AMP-dependent synthetase and ligase family protein
Potri.001G106000	15.87	23.21	19.02	12.66	13.58	ATSR	serine racemase
Potri.001G106100	1.6	2.07	7.42	0.93	7.62	TUB8	tubulin beta 8
Potri.001G106200	0	0.36	0	0	1.32	ADF8	actin depolymerizing factor 8
Potri.001G106300	0	0	0	0	0	-	Protein of unknown function (DUF567)
Potri.001G106400	0	0	0	0	0	-	Protein of unknown function (DUF567)
Potri.001G106500	0	0	0	0	0	-	Arabidopsis thaliana protein of unknown function (DUF821)
Potri.001G106600	11.16	9.52	10.54	6.05	4.05	-	Leucine-rich repeat protein kinase family protein
Potri.001G106700	0	0.27	0.13	0.12	0.14	-	Myosin heavy chain-related protein
Potri.001G106800	2.5	29.73	12.4	62.95	3.22	ASAT1	acyl-CoA sterol acyl transferase 1
Potri.001G106900	0	0	0	0	0	NF-YC3	nuclear factor Y, subunit C3
Potri.001G107000	3.92	5.55	14.15	3.73	9.83	-	Remorin family protein
Potri.001G107100	0	0	0	0	0	-	GATA type zinc finger transcription factor family protein
Potri.001G107200	4.23	12.05	11.03	16.93	18.18	TET10	tetraspanin10
Potri.001G107300	5.52	5.74	4.11	2.02	0.98	-	DEA(D/H)-box RNA helicase family protein
Potri.001G107400	0.73	1.83	0.7	0	0	-	-
Potri.001G107500	48.22	43.47	35.53	35.66	30.72	-	Transcription initiation factor TFIIE, beta subunit
Potri.001G107600	51.39	106.73	78	162.09	55.77	ATOSM34	osmotin 34
Potri.001G107700	0	0	0	0	0	ATOSM34	osmotin 34
Potri.001G107800	6.52	33.93	1.17	40.38	105.75	ATOSM34	osmotin 34
Potri.001G107900	0	0	0	0	0.19	EMB1586	P-loop containing nucleoside triphosphate hydrolases superfamily protein
Potri.001G108000	0	0	0	0	0	-	Pectin lyase-like superfamily protein
Potri.001G108100	13.7	18.02	25.95	13.26	27.19	AT-HSFB2B	winged-helix DNA-binding transcription factor family protein
Potri.001G108200	133.53	134.32	142.01	92.92	40.91	-	Plant invertase/pectin methylesterase inhibitor superfamily protein
Potri.001G108300	113.38	224.77	149.38	45.58	6.32	BAL	BON association protein 2
Potri.001G108400	1.7	1.35	0.7	1.03	2.24	-	Protein of unknown function (DUF810)
Potri.001G108500	1.4	1.81	1.86	0.59	0.26	-	Tetratricopeptide repeat (TPR)-like superfamily protein
Potri.001G108600	0	0	0	0	0	-	nodulin MtN21 /EamA-like transporter family protein
Potri.001G108700	3.09	8.68	9.67	5.06	4.38	ATRBL2	RHOMBOID-like 2
Potri.001G108800	38.55	27.15	11.06	7.16	10.17	IQD22	IQ-domain 22
Potri.001G108900	0	0	0	0	0	-	PAS domain-containing protein tyrosine kinase family protein
Potri.001G109000	0.04	0.05	0.08	0.1	0.12	GCS1	hapless 2
Potri.001G109100	0	0	0	0	0	CYP87A2	cytochrome P450, family 87, subfamily A, polypeptide 2
Potri.001G109200	16.99	23.31	15.28	15.4	11.72	-	GPI transamidase subunit PIG-U
Potri.001G109300	0	0	0	0	0	CYP76C6	cytochrome P450, family 76, subfamily C, polypeptide 6
Potri.001G109400	0.68	0.59	0.49	0.11	0.71	-	GRAS family transcription factor
Potri.001G109500	32.35	26.44	12.98	24.12	13.26	SAY1	Ubiquitin-like superfamily protein
Potri.001G109600	4.74	5.44	5.44	3.05	5.69	-	NADH:ubiquinone oxidoreductase, 17.2kDa subunit
Potri.001G109700	1.81	0.48	2.56	0.75	1.76	ATC/VIF2	cell wall / vacuolar inhibitor of fructosidase 2
Potri.001G109800	3.95	3.72	2.41	2.76	4.32	AtPP2-A12	phloem protein 2-A12
Potri.001G109900	0	0	0	0	0	SLK1	SEUSS-like 1
Potri.001G110000	78.91	87.88	86.66	109.56	71.08	-	-
Potri.001G110100	32.39	29.76	30.59	18.55	20.73	-	MBOAT (membrane bound O-acyl transferase) family protein
Potri.001G110200	220.3	228.5	353.57	160.84	258.89	ATRAB8D	RAB GTPase homolog E1B
Potri.001G110300	82.38	15.22	49.69	1.86	3.37	ATBAG1	BCL-2-associated athanogene 1
Potri.001G110400	0	0	0	0	0	ATSTP1	sugar transporter 1
Potri.001G110500	0	0	0	0.26	0	-	Integrase-type DNA-binding superfamily protein
Potri.001G110600	0	0	0	0	0	-	-
Potri.001G110700	0.76	3.43	12.02	24.1	1.31	CBF4	C-repeat-binding factor 4
Potri.001G110800	1.98	0.73	1.79	13.61	0.66	ATCBF2	C-repeat/DRE binding factor 2
Potri.001G110900	0	0	0	0.08	0	-	-
Potri.001G111000	0	0	0	0	0	ATUTR2	UDP-galactose transporter 2
Potri.001G111100	15.18	15.74	14.7	14.17	12.4	-	Pleckstrin homology (PH) domain superfamily protein
Potri.001G111200	0	0	0	0	0	PEPKR1	phosphoenolpyruvate carboxylase-related kinase 1
Potri.001G111300	1.64	2.11	2.24	0.59	0.9	NRPD1	nuclear RNA polymerase D1A
Potri.001G111400	18.9	10.51	5.52	12.08	8	-	Major Facilitator Superfamily with SPX (SYG1/Pho81/XPR1) domain-containing protein
Potri.001G111500	0	3.75	2.51	0.81	0	-	Glucose-methanol-choline (GMC) oxidoreductase family protein
Potri.001G111600	3.29	3.03	5.26	2.79	3.38	-	Pyridoxal phosphate (PLP)-dependent transferases superfamily protein
Potri.001G111700	24.96	17.51	13.45	31.82	7.5	EMB2778	hydroxymethylglutaryl-CoA synthase / HMG-CoA synthase / 3-hydroxy-3-methylglutaryl coenzyme A synthase
Potri.001G111800	33.98	20.62	15.85	15.78	43.13	-	TCP family transcription factor
Potri.001G111900	0	0	0	0	0	ATSBT4.12	subtilase 4.12
Potri.001G112000	49.68	37.98	29.98	18.26	27.28	NRS/ER	nucleotide-rhamnose synthase/epimerase-reductase
Potri.001G112100	4.53	17.41	6.67	40.99	2.15	PLDBETA	phospholipase D beta 1
Potri.001G112200	107.43	110.73	114.03	46.83	57.47	IXR11	KNOTTED-like homeobox of Arabidopsis thaliana 7
Potri.001G112300	15.27	9.63	6.7	8.7	6.84	-	Protein of unknown function (DUF544)
Potri.001G112400	18.99	19.96	19.1	19.29	42.7	AGL19	AGAMOUS-like 19
Potri.001G112500	0	0	0.34	0.22	0	ATNYE1	non-yellowing 1
Potri.001G112600	31.11	54.28	25.32	32.39	14.51	ATNYE1	non-yellowing 1
Potri.001G112700	17.03	18.8	13.66	7.83	10.73	CCS52A1	FIZZY-related 2
Potri.001G112800	0	0	0.42	0.39	0.15	-	Protein of unknown function (DUF1191)
Potri.001G112900	0	0	0	0	0	ATEXP7	expansin A7
Potri.001G113000	0	0	0	0	0	PGR5-LIKE	PGR5-LIKE A
Potri.001G113100	21.18	95.46	47.62	78.9	311.2	ANS	leucoanthocyanidin dioxygenase
Potri.001G113200	35.02	41.52	40.24	27.76	24.69	-	D-isomer specific 2-hydroxyacid dehydrogenase family protein
Potri.001G113300	44.03	31.33	23.09	13.37	14.97	-	D-isomer specific 2-hydroxyacid dehydrogenase family protein
Potri.001G113400	0	0	0	0	0	-	basic helix-loop-helix (bHLH) DNA-binding superfamily protein
Potri.001G113500	0	0	0	0	0	-	YTH family protein
Potri.001G113600	24.24	26.66	22.67	19.59	16.56	-	sequence-specific DNA binding transcription factors
Potri.001G113700	0	0	0	0	0	SDD1	Subtilase family protein
Potri.001G113800	39.25	46.6	59.41	39.99	60.43	ATCCS	copper chaperone for SOD1
Potri.001G113900	49.47	29.36	58.65	50.05	53.15	CYP76C4	cytochrome P450, family 76, subfamily C, polypeptide 4
Potri.001G114000	0	2.65	3.88	2.58	0	AtGRF2	growth-regulating factor 2
Potri.001G114100	19.78	9.18	12.24	3.67	6.27	-	Nucleotide-sugar transporter family protein
Potri.001G114200	0	0	0	0	0	UCC1	uclacyanin 1
Potri.001G114300	0	0.12	0	0	0	CDI3	C4-dicarboxylate transporter/malic acid transport protein
Potri.001G114400	0	0	0	0	0	-	Cell cycle regulated microtubule associated protein
Potri.001G114500	1.55	1.12	1.82	1.46	1.82	-	Leucine-rich repeat protein kinase family protein
Potri.001G114600	77.51	30.65	23.67	23.66	44.56	-	SNARE associated Golgi protein family
Potri.001G114700	0	0	0	0	0	-	Sodium Bile acid symporter family
Potri.001G114800	0	0	0	0	0	-	-
Potri.001G114900	0.45	0	0.43	0	1.98	ZPR2	protein binding
Potri.001G115000	139.45	92.36	86.47	73.95	64.92	-	A20/AN1-like zinc finger family protein
Potri.001G115100	2.85	3.93	6.36	2.88	4.09	ARK3	armadillo repeat kinesin 3
Potri.001G115200	4.59	4.03	1.5	2.8	3.78	-	Predicted AT-hook DNA-binding family protein
Potri.001G115300	0	0	0	0	0	-	-
Potri.001G115400	0	0	0	0	0	-	MATE efflux family protein
Potri.001G115500	47.11	72.18	97.77	65.71	82.67	-	Double Clp-N motif protein
Potri.001G115600	12.55	5.19	6.4	4.89	6.91	ACR8	ACT domain repeat 8
Potri.001G115700	0	0	0	0	0	-	-
Potri.001G115800	20.04	32.57	17.56	30.07	18.21	AHL1	AT-hook motif nuclear-localized protein 1
Potri.001G115900	0.39	2.97	1.67	0	3.01	CLP2	CLP protease proteolytic subunit 2
Potri.001G116000	1.11	1.76	1.04	2.23	2.14	-	Nucleotide excision repair, TFIIH, subunit TTDA
Potri.001G116100	15.26	12.9	17.78	20.53	17.86	-	Cornichon family protein
Potri.001G116200	0	0	0.16	0	0	-	-
Potri.001G116300	0	0	0	0	0	-	Tetratricopeptide repeat (TPR)-like superfamily protein
Potri.001G116400	0	0	0	0	0	-	chloroplast ribosomal protein S15
Potri.001G116500	3.09	3.29	3.09	2.18	1.72	ATSMO1	sterol-4alpha-methyl oxidase 1-1
Potri.001G116600	0	0.88	2.25	0	1.86	-	-
Potri.001G116700	3.5	2.61	1.33	0.91	0	-	-
Potri.001G116800	0.46	0	0.23	0	0	PHR1	photolyase 1
Potri.001G116900	3.47	3.27	2.3	2.4	2.72	KEU	Sec1/munc18-like (SM) proteins superfamily
Potri.001G117000	2.75	3.57	6.74	1.29	1.08	-	-
Potri.001G117100	8.45	7.87	7.78	7.8	5.48	-	DHHC-type zinc finger family protein
Potri.001G117200	11.19	9.91	11.94	6.85	9.52	ATCUL1	cullin 1
Potri.001G117300	0	0	0	0	0	-	-
Potri.001G117400	1.65	1.08	1.8	2.85	1.45	-	glycine-rich protein
Potri.001G117500	12.13	18.21	16.62	11.25	9.68	-	Class I peptide chain release factor
Potri.001G117600	2.62	8.42	5.94	4.22	1.19	-	Protein of unknown function (DUF1442)
Potri.001G117700	9.77	11.85	14.53	11.17	17.86	-	Glycine cleavage T-protein family
Potri.001G117800	3.03	2.03	2.91	1.7	1.7	-	Leucine-rich repeat protein kinase family protein
Potri.001G117900	65	66.65	91.88	54.87	109.93	-	Calcium-binding EF-hand family protein
Potri.001G118000	43.76	28.38	29.38	30.65	15.97	-	alpha/beta-Hydrolases superfamily protein
Potri.001G118100	27.82	42.95	39.73	27.38	16.96	RPS15A	ribosomal protein S15A
Potri.001G118200	4.4	2.71	0.65	0.78	0.78	-	Copper amine oxidase family protein
Potri.001G118300	114.13	122.25	150.17	184.04	219.7	-	Copper amine oxidase family protein
Potri.001G118400	14.28	5.49	10.75	17.41	60.74	CYP706A4	cytochrome P450, family 706, subfamily A, polypeptide 4
Potri.001G118500	61.98	40.18	82.46	114.34	200.78	CYP706A6	cytochrome P450, family 706, subfamily A, polypeptide 6
Potri.001G118600	0	0	0.97	1.39	0	-	-
Potri.001G118700	15.07	20.64	22.9	28.53	21.59	-	copper ion binding
Potri.001G118800	5.49	5.06	9.08	2.59	3.61	AtMYB42	myb domain protein 42
Potri.001G118900	28.78	22.2	15.17	9.33	13.93	AtHip1	HSP70-interacting protein 1
Potri.001G119000	39.65	34.16	13.76	88.21	75.97	-	Bifunctional inhibitor/lipid-transfer protein/seed storage 2S albumin superfamily protein
Potri.001G119100	0	0	0	0	0	-	-
Potri.001G119200	0	0	0	0	0	-	Plant invertase/pectin methylesterase inhibitor superfamily protein
Potri.001G119300	3.85	14.03	3.77	6.24	17.76	-	Plant invertase/pectin methylesterase inhibitor superfamily protein
Potri.001G119400	0	0	0	0	0	-	-
Potri.001G119500	52.57	48.96	76.51	72.72	52.57	-	stress-inducible protein, putative
Potri.001G119600	0	0.34	0	0.34	0.2	-	-
Potri.001G119700	10.3	8.75	7.01	6.29	6.33	-	Terpenoid synthases superfamily protein
Potri.001G119800	23.03	29.31	26.98	100.74	78.05	BETA-VPE	beta vacuolar processing enzyme
Potri.001G119900	3.74	7.86	18.23	76.25	5.78	-	SAUR-like auxin-responsive protein family
Potri.001G120000	0	0.11	0.13	0	0.78	ANAC007	NAC 007
Potri.001G120100	0	0	0	0	0	-	Pentapeptide repeat-containing protein
Potri.001G120200	2.83	4.58	5.06	1.56	3.62	AFO	Plant-specific transcription factor YABBY family protein
Potri.001G120300	0	0	0	0	0	SKU5	Cupredoxin superfamily protein
Potri.001G120400	18.36	22.76	48.46	29.08	38.43	-	Aldolase superfamily protein
Potri.001G120500	0	0	0	0	1.81	-	Haloacid dehalogenase-like hydrolase (HAD) superfamily protein
Potri.001G120600	0	0	0	0	0	-	-
Potri.001G120700	0	0	0	0	0	-	-
Potri.001G120800	15.38	12.67	17.3	7.5	9.98	-	Exostosin family protein
Potri.001G120900	31.39	34.98	44.39	23.26	29.6	KAS	3-ketoacyl-acyl carrier protein synthase III
Potri.001G121000	2.82	4	3.33	3.59	4.46	-	Flavin-binding monooxygenase family protein
Potri.001G121100	11.16	17.02	21.29	32.38	42.07	-	Flavin-binding monooxygenase family protein
Potri.001G121200	6.9	6.42	3.61	1.99	1.44	-	Plant protein of unknown function (DUF863)
Potri.001G121300	0.42	1.74	1.85	0.64	2.56	WRKY21	WRKY DNA-binding protein 21
Potri.001G121400	0	0	0	0	0	APT3	adenine phosphoribosyl transferase 3
Potri.001G121500	0	0	0	0	0	-	-
Potri.001G121600	0.97	2.74	4.76	1.04	2.45	-	-
Potri.001G121700	0.91	0.32	0.23	0.17	0.37	ORP2A	OSBP(oxysterol binding protein)-related protein 2A
Potri.001G121800	0	0	0	0	0	-	Bifunctional inhibitor/lipid-transfer protein/seed storage 2S albumin superfamily protein
Potri.001G121900	0.75	0.36	1.16	0	0.44	-	Bifunctional inhibitor/lipid-transfer protein/seed storage 2S albumin superfamily protein
Potri.001G122000	0	0	0	0	0	AIR1	Auxin-Induced in Root cultures 1
Potri.001G122100	0	0	0	0	0	-	Bifunctional inhibitor/lipid-transfer protein/seed storage 2S albumin superfamily protein
Potri.001G122200	0	0	0	0	0	-	-
Potri.001G122300	0	0	0	0	0	-	-
Potri.001G122400	6.07	6.12	6.29	3.75	6.96	-	Lactate/malate dehydrogenase family protein
Potri.001G122500	0	0	0	0	0	-	-
Potri.001G122600	0	0.74	5.8	0	0.3	-	-
Potri.001G122700	48.93	48.92	50.57	42.83	75.92	ATG8F	Ubiquitin-like superfamily protein
Potri.001G122800	3.34	4.51	2.38	2.9	11.02	ATHAM3	GRAS family transcription factor
Potri.001G122900	0	0	0	0	0	-	-
Potri.001G123000	0	2.4	0	2.59	2.95	-	-
Potri.001G123100	1.41	1.94	0.91	0.73	0.55	-	-
Potri.001G123200	13.61	15.37	13.59	11.07	0	-	Family of unknown function (DUF577)
Potri.001G123300	0	0	0	0	0	-	-
Potri.001G123400	2.27	1.7	0.37	2.11	1.9	CHR4	chromatin remodeling 4
Potri.001G123500	94.85	69.83	57.28	72.08	69.47	-	Protein kinase superfamily protein with octicosapeptide/Phox/Bem1p domain
Potri.001G123600	23.93	29.25	20.28	18.17	7.86	-	Translation elongation factor EFG/EF2 protein
Potri.001G123700	2.06	1.46	2.37	1	0.86	KUP11	K+ uptake permease 11
Potri.001G123800	53.79	62.98	32.29	36.01	28.86	KUP11	K+ uptake permease 11
Potri.001G123900	0	0	0	0	0	-	-
Potri.001G124000	39.73	20.5	20.09	16.03	19.23	RIN2	RPM1 interacting protein 2
Potri.001G124100	10.49	4.59	1.62	0	2.81	-	-
Potri.001G124200	47.93	22.44	108.1	118.54	154.34	ATPS3	phosphate starvation-induced gene 3
Potri.001G124300	17.79	23.25	30.51	18.06	22.34	-	LUC7 N_terminus domain-containing protein
Potri.001G124400	0.15	0	2.88	0	8.51	PEX11B	peroxin 11B
Potri.001G124500	15.4	17.42	20.16	13.13	9.7	-	PLAC8 family protein
Potri.001G124600	0	0	0	0	0	-	Aminotransferase-like, plant mobile domain family protein
Potri.001G124700	0	0	0	0	0	-	Dynein light chain type 1 family protein
Potri.001G124800	0	0	0.13	0	0	TIP5;1	tonoplast intrinsic protein 5;1
Potri.001G124900	21.61	21.23	29.23	18.38	18.84	ATNOA1	P-loop containing nucleoside triphosphate hydrolases superfamily protein
Potri.001G125000	0.07	0.06	0.07	0.03	0.25	ATCAP-E1	structural maintenance of chromosomes 2
Potri.001G125100	0.41	0	0	1.56	0	-	-
Potri.001G125200	16.47	19.65	21.12	21.75	13.31	-	KRR1 family protein
Potri.001G125300	0	0	0	0	0	-	transcription regulators
Potri.001G125400	0	0	0	0	0	-	NAD(P)-linked oxidoreductase superfamily protein
Potri.001G125500	0	0	0	0	0.38	-	Auxin efflux carrier family protein
Potri.001G125600	0	0	0	0	0.42	GF14	general regulatory factor 9
Potri.001G125700	8.28	8.81	8.11	6.9	6.54	-	P-loop containing nucleoside triphosphate hydrolases superfamily protein
Potri.001G125800	8.11	5.58	6.99	6.41	8.62	-	RNI-like superfamily protein
Potri.001G125900	0	0.5	0.14	0	0	-	C2H2-like zinc finger protein
Potri.001G126000	0	0	0	0	0	-	Family of unknown function (DUF566)
Potri.001G126100	1.39	3.4	6	4.82	12.8	PXY	Leucine-rich repeat protein kinase family protein
Potri.001G126200	9.29	9.57	6.21	6.68	7.2	-	lipid transporters
Potri.001G126300	0	1	2.12	0.91	1.08	-	Uncharacterised conserved protein (UCP012943)
Potri.001G126400	19.55	13.26	9.6	11.16	7.62	-	splicing factor-related
Potri.001G126500	30.81	30.7	27.77	24.74	22.96	ATATG3	autophagy 3 (APG3)
Potri.001G126600	0	0	0	0	0	-	2-oxoglutarate (2OG) and Fe(II)-dependent oxygenase superfamily protein
Potri.001G126700	2.6	7.34	4.37	4.35	3.19	ATBIOF	biotin F
Potri.001G126800	0	0	0	0	0	DYAD	SWITCH1
Potri.001G126900	0	0	0	0	0	-	-
Potri.001G127000	0	0.64	0	0	0	-	-
Potri.001G127100	4.54	3.89	7.78	1.45	3.18	-	RING/U-box superfamily protein
Potri.001G127200	0.31	0	0	0	0	-	Plant invertase/pectin methylesterase inhibitor superfamily
Potri.001G127300	6.29	4.62	14.5	6.88	11.58	ATROPGEF14	RHO guanyl-nucleotide exchange factor 14
Potri.001G127400	0	0.16	0.27	2.37	0	-	HXXXD-type acyl-transferase family protein
Potri.001G127500	0	0	0.41	1.04	0.61	-	Plant invertase/pectin methylesterase inhibitor superfamily protein
Potri.001G127600	2.97	11.4	5.01	10.68	3.02	-	HXXXD-type acyl-transferase family protein
Potri.001G127700	7.9	1.45	0.48	2.97	0.42	ATNUDT2	nudix hydrolase homolog 2
Potri.001G127800	0	0	0	0	0	-	-
Potri.001G127900	0	0	0	0	0	-	Vacuolar iron transporter (VIT) family protein
Potri.001G128000	0	0	0	0	0	-	-
Potri.001G128100	0	0	0.07	0.08	0	-	HXXXD-type acyl-transferase family protein
Potri.001G128200	6.83	5.13	4.47	8.88	14.63	-	Major facilitator superfamily protein
Potri.001G128300	0	0.07	0.31	0	0.45	-	UDP-Glycosyltransferase superfamily protein
Potri.001G128400	0	0.03	0	0.13	0.04	AtRLP6	receptor like protein 6
Potri.001G128500	0	0	0	0	0	-	Protein kinase superfamily protein
Potri.001G128600	1.95	0.85	0.6	2	1.18	-	-
Potri.001G128700	13.6	12.04	11.97	10.8	10.88	CDC48B	cell division cycle 48B
Potri.001G128800	13.88	15.89	16.15	14.91	6.12	-	SH3 domain-containing protein
Potri.001G128900	0	0	0	0	0	-	putrescine-binding periplasmic protein-related
Potri.001G129000	25.16	17.08	19.71	14.13	24.68	FEI1	Leucine-rich repeat protein kinase family protein
Potri.001G129100	47.32	52.72	43.51	34.79	25.69	EIF2	eukaryotic translation initiation factor 2 gamma subunit
Potri.001G129200	0	0	0	0	0	-	F-box and associated interaction domains-containing protein
Potri.001G129300	0	0	0	0	0	TET7	tetraspanin7
Potri.001G129400	0.05	0.12	0.05	0.06	0.07	CYP89A3	cytochrome P450, family 89, subfamily A, polypeptide 3
Potri.001G129500	44.99	43.21	54.84	43.37	24.89	-	-
Potri.001G129600	0.27	0.34	0	0.14	0	HGL1	heteroglycan glucosidase 1
Potri.001G129700	17.41	17.52	12.2	16.6	11.41	MOS2	D111/G-patch domain-containing protein
Potri.001G129800	64.66	115.64	86.76	80.34	101.56	-	Ankyrin repeat family protein
Potri.001G129900	15.54	15.32	13.53	14.33	8.72	-	Homeodomain-like superfamily protein
Potri.001G130000	0	2.17	0	0	0	-	-
Potri.001G130100	3.09	4.07	4.24	1.27	0	-	Ribonuclease P protein subunit P38-related
Potri.001G130200	506.82	325.79	438.96	398.92	557.52	ACBP	acyl-CoA-binding protein 6
Potri.001G130300	0	0	0	0	0	SIB1	sigma factor binding protein 1
Potri.001G130400	2.34	2.2	1.3	2.4	1.03	-	Tetratricopeptide repeat (TPR)-like superfamily protein
Potri.001G130500	19.88	23.57	25.05	17.96	17.46	-	Ankyrin repeat family protein
Potri.001G130600	0.94	2.38	1.85	0.72	1.19	CLPP4	CLP protease P4
Potri.001G130700	2.11	2.27	5.15	4.54	6.82	-	TRAF-like family protein
Potri.001G130800	0	0	0.11	0.64	0	-	-
Potri.001G130900	9.46	14.72	12.59	9.97	9.16	-	-
Potri.001G131000	133.27	180.43	144.82	203.17	102.29	ATBBC1	breast basic conserved 1
Potri.001G131100	0	0	0	0	0	-	Replication factor-A protein 1-related
Potri.001G131200	0	0	0	0	0	-	-
Potri.001G131300	73.7	41.34	54.89	48.47	109.24	-	-
Potri.001G131400	127.12	83.91	82.77	43.22	41.83	-	S-adenosyl-L-methionine-dependent methyltransferases superfamily protein
Potri.001G131500	0	0	0	0	0	-	-
Potri.001G131600	15.31	9.45	7.1	6.27	8.59	-	-
Potri.001G131700	2.1	0	0	0	0	-	-
Potri.001G131800	0.31	0.16	0.34	0.37	1.07	BRX	DZC (Disease resistance/zinc finger/chromosome condensation-like region) domain containing protein
Potri.001G131900	0	0	0	0	0	-	-
Potri.001G132000	21.07	27.5	50.67	31.79	37.09	-	Protein of unknown function (DUF3464)
Potri.001G132100	0.74	1.79	0.24	1.23	0.72	-	-
Potri.001G132200	0	0	0	0	0	-	-
Potri.001G132300	0	0	0	0	0	ASK1	S phase kinase-associated protein 1
Potri.001G132400	4.53	2.59	2.95	3.64	4.28	-	Putative membrane lipoprotein
Potri.001G132500	2.59	1.49	1.29	0.73	0	-	HSP20-like chaperones superfamily protein
Potri.001G132600	4.91	5.05	3.26	4.72	5.31	AtGRF2	growth-regulating factor 2
Potri.001G132700	63.2	100.13	67.3	79.14	85.12	-	Mob1/phocein family protein
Potri.001G132800	8.02	19.13	16.62	29.2	7.64	-	-
Potri.001G132900	23.38	25.63	20.44	24.51	23.52	EDR2	ENHANCED DISEASE RESISTANCE 2
Potri.001G133000	13.13	6.27	6.59	6.74	4.16	UGT73B2	UDP-glucosyltransferase 73B2
Potri.001G133100	14.98	4.43	6.76	5.36	8.67	AtUGT85A4	UDP-glucosyl transferase 85A4
Potri.001G133200	14.76	16.2	39.57	11.11	35.21	ATPRR1	pinoresinol reductase 1
Potri.001G133300	0.11	0.13	0	1.54	3.79	ATPRR1	pinoresinol reductase 1
Potri.001G133400	7.82	6.5	7.22	7.53	10.44	-	Homeodomain-like superfamily protein
Potri.001G133500	0	0	0	0	0	PTAC17	plastid transcriptionally active 17
Potri.001G133600	11	11.97	9.72	6.43	5.06	-	Ribosomal protein L35
Potri.001G133700	0	0	0	0	0	-	-
Potri.001G133800	0.11	0.52	2.36	0.85	2.59	-	early-responsive to dehydration stress protein (ERD4)
Potri.001G133900	1.18	1.5	1.23	1.45	0.57	ATBPC7	basic pentacysteine 7
Potri.001G134000	16.65	53.24	202.13	126.84	549.25	PRK	phosphoribulokinase
Potri.001G134100	9.15	14.95	13.19	5.21	6.53	-	SCAMP family protein
Potri.001G134200	0	0	0	0	0	-	-
Potri.001G134300	1.09	2.31	0.97	1.81	0.24	RPM1	NB-ARC domain-containing disease resistance protein
Potri.001G134400	0	0	0	0	0	RPM1	NB-ARC domain-containing disease resistance protein
Potri.001G134500	2.28	2.57	1.6	1.55	0.2	-	Disease resistance protein (CC-NBS-LRR class) family
Potri.001G134600	0	0	0	0	0	SUV2	protein dimerizations
Potri.001G134700	2.8	3.23	1.72	2.36	0.36	RPM1	NB-ARC domain-containing disease resistance protein
Potri.001G134800	1.15	1.2	0.58	1.54	2.14	SUV2	protein dimerizations
Potri.001G134900	0.25	0.34	0.18	0.83	0.16	B120	S-locus lectin protein kinase family protein
Potri.001G135000	14.42	20.08	19.32	20.35	28.18	-	-
Potri.001G135100	0.81	0.99	3.54	2.05	1.2	-	-
Potri.001G135200	68.35	52.3	43.91	49.5	38.54	-	Proteasome component (PCI) domain protein
Potri.001G135300	9.97	11.26	11.57	7.77	12.57	XLG3	extra-large GTP-binding protein 3
Potri.001G135400	21.18	21.08	37.21	20.77	29.25	-	Tetratricopeptide repeat (TPR)-like superfamily protein
Potri.001G135500	0	0	0	0	0	-	GHMP kinase family protein
Potri.001G135600	0	0	0	0	0	-	-
Potri.001G135700	6.95	8.86	9.88	9.75	7.48	VPS25	E2F/DP family winged-helix DNA-binding domain
Potri.001G135800	7.76	9.64	8.78	12.72	7.66	-	Protein of unknown function (DUF59)
Potri.001G135900	31.06	22.23	25.59	22.5	19.58	ATIWS1	Transcription elongation factor (TFIIS) family protein
Potri.001G136000	15.66	14.64	13.23	14.03	13.15	AtbZIP16	basic region/leucine zipper transcription factor 16
Potri.001G136100	2.57	5.01	3.88	18.08	2.64	XTH30	xyloglucan endotransglucosylase/hydrolase 30
Potri.001G136200	2.57	3.55	2.1	7.82	1.92	ATCSLD3	cellulose synthase-like D3
Potri.001G136300	11.09	8.18	6.1	8.27	8.55	-	DCD (Development and Cell Death) domain protein
Potri.001G136400	0.16	0.29	0.39	0.58	0.81	-	alpha/beta-Hydrolases superfamily protein
Potri.001G136500	0	0	0	0	0	-	-
Potri.001G136600	52.14	65.36	49.77	80.31	142.6	ACT1	phospholipid/glycerol acyltransferase family protein
Potri.001G136700	0	0	0	0	0	ASML2	activator of spomin::LUC2
Potri.001G136800	24.45	29.76	29.87	14.37	22.21	DAD2	Defender against death (DAD family) protein
Potri.001G136900	0	0.3	0	0	0	-	NAD(P)-binding Rossmann-fold superfamily protein
Potri.001G137000	19.56	16.16	15.53	15.46	13.97	-	-
Potri.001G137100	1.36	0.55	0	0.57	1.34	-	-
Potri.001G137200	245.73	170.29	174.98	156.47	126.44	ATP8	WWE protein-protein interaction domain protein family
Potri.001G137300	0	0	0	0	0	-	-
Potri.001G137400	1.88	0	0	0	0	-	-
Potri.001G137500	0.71	0.28	0.23	0.29	0	-	Ribosomal protein L14p/L23e family protein
Potri.001G137600	2.06	2.31	2.29	1.88	1.07	KAN2	Homeodomain-like superfamily protein
Potri.001G137700	2.63	6.75	5.01	9.15	1.99	-	Transcription factor jumonji (jmj) family protein / zinc finger (C5HC2 type) family protein
Potri.001G137800	1.62	1.96	1.93	0	0	HB-7	homeobox-7
Potri.001G137900	148.07	158.93	123.46	65.72	69.97	-	Plastid-lipid associated protein PAP / fibrillin family protein
Potri.001G138000	1.19	0.57	1.39	1.18	0.35	-	Calcium-binding EF-hand family protein
Potri.001G138100	17.33	26.2	16.74	20.32	20.39	-	dolichol phosphate-mannose biosynthesis regulatory protein-related
Potri.001G138200	0.18	0	0.35	0.22	0.78	-	-
Potri.001G138300	1.48	0	2.16	10.35	19.46	-	-
Potri.001G138400	100.76	72.54	93.43	92.53	74.38	-	RNA-binding (RRM/RBD/RNP motifs) family protein
Potri.001G138500	0.92	0	0	0	0	ATSYP22	Syntaxin/t-SNARE family protein
Potri.001G138600	0	0	0	0	0	-	-
Potri.001G138700	0	0	0	0	0	-	-
Potri.001G138800	2.34	2.33	8.18	0.48	2.96	ATMKK10	MAP kinase kinase 10
Potri.001G138900	19.6	9.98	7.85	13.94	7.53	ATHSFA1D	heat shock transcription factor A1D
Potri.001G139000	1.62	0	0.52	0	0	-	-
Potri.001G139100	11.64	13.73	10.81	7.17	12.57	-	damaged DNA binding;exodeoxyribonuclease IIIs
Potri.001G139200	2.04	2.12	1.42	1.17	0.93	-	Pentatricopeptide repeat (PPR) superfamily protein
Potri.001G139300	1.64	2.04	1.62	1.37	1.35	-	Tetratricopeptide repeat (TPR)-like superfamily protein
Potri.001G139400	0	0	0	0	0	NHL8	NDR1/HIN1-like 8
Potri.001G139500	6.36	10.53	11.97	4.6	5.9	ATTPS5	trehalose phosphatase/synthase 5
Potri.001G139600	0	0	1.11	0	0	PGP2	P-glycoprotein 2
Potri.001G139700	0	0.56	0.16	0.19	0	PGP2	P-glycoprotein 2
Potri.001G139800	0	0	0	0	0	-	Transmembrane proteins 14C
Potri.001G139900	0.1	0.11	0	0	0.14	AtMYB9	myb domain protein 9
Potri.001G140000	3.84	2.55	7.48	8.7	10.56	-	Inositol 1,3,4-trisphosphate 5/6-kinase family protein
Potri.001G140100	0	0	0	0	0	-	-
Potri.001G140200	114.02	45.12	38.16	36.55	72.73	-	SNARE associated Golgi protein family
Potri.001G140300	67.24	64.27	42.26	71.53	47.22	-	RNA-binding (RRM/RBD/RNP motifs) family protein
Potri.001G140400	1.02	2.78	2.3	3.47	0	-	TPX2 (targeting protein for Xklp2) protein family
Potri.001G140500	103.45	192.47	168.68	286.75	9.14	-	Tetratricopeptide repeat (TPR)-like superfamily protein
Potri.001G140600	67.72	74.3	77.14	66.74	55.14	-	GroES-like zinc-binding alcohol dehydrogenase family protein
Potri.001G140700	37.66	62.6	42.17	29.24	72.62	-	NAD(P)-binding Rossmann-fold superfamily protein
Potri.001G140800	39.75	28.4	28.87	23.02	21.9	-	Zinc finger (CCCH-type) family protein
Potri.001G140900	0.46	0.41	0.11	0.28	0.33	-	RING/U-box superfamily protein
Potri.001G141000	0	0	0	0	0	-	-
Potri.001G141100	0.33	0.39	0.86	0.27	2.2	bHLH071	beta HLH protein 71
Potri.001G141200	23.43	20.53	21.89	19.76	27.15	-	RING/U-box superfamily protein
Potri.001G141300	52.87	109.19	160.23	101.63	73.22	-	RNA-binding (RRM/RBD/RNP motifs) family protein
Potri.001G141400	0.25	0.3	1.85	3.37	1.99	TET1	Tetraspanin family protein
Potri.001G141500	145.42	406.32	246.82	336.03	118.99	-	PLATZ transcription factor family protein
Potri.001G141600	52.33	62.37	45.28	39.76	14.89	-	-
Potri.001G141700	0	0.77	3.1	0.8	12.62	DOT1	Glycine-rich protein family
Potri.001G141800	0	1.19	0.16	0	0.48	-	-
Potri.001G141900	0	0	0	0	0	-	-
Potri.001G142000	0.46	0.42	0.31	0.09	0.51	UBP21	ubiquitin-specific protease 21
Potri.001G142100	60.52	50.98	37.88	48.23	23.15	AGD8	ARF-GAP domain 8
Potri.001G142200	74.84	93.56	101.3	151.72	45.55	ATMYC2	Basic helix-loop-helix (bHLH) DNA-binding family protein
Potri.001G142300	0	0	0	0	0	-	-
Potri.001G142400	16.83	17.85	7.03	16.67	7.21	IKU1	VQ motif-containing protein
Potri.001G142500	17.09	42.87	22.09	32.27	19.17	PYR1	Polyketide cyclase/dehydrase and lipid transport superfamily protein
Potri.001G142600	4.06	16.52	49.98	16.15	66.17	BOU	Mitochondrial substrate carrier family protein
Potri.001G142700	0	0.43	0	0.44	0	-	-
Potri.001G142800	0.55	2.11	0.55	2.3	1.12	-	Predicted AT-hook DNA-binding family protein
Potri.001G142900	0.28	0	0	0.34	0.2	-	C2H2 and C2HC zinc fingers superfamily protein
Potri.001G143000	0	0	0	0	0	-	-
Potri.001G143100	0	0	0	0	0	TMT2	tonoplast monosaccharide transporter2
Potri.001G143200	55.06	61.58	53.13	63.55	71.67	-	Peptidase M20/M25/M40 family protein
Potri.001G143300	0	0	0	0	0	-	-
Potri.001G143400	251.59	223.46	136.04	243.91	295.81	-	-
Potri.001G143500	9.96	12.85	6.24	8.84	3.89	-	AT hook motif DNA-binding family protein
Potri.001G143600	30.65	32.27	33.14	22.92	29.06	-	-
Potri.001G143700	0	0	0	0	0.53	-	Late embryogenesis abundant protein, group 1 protein
Potri.001G143800	8.21	8.73	4.12	5.35	3.22	-	Clathrin adaptor complexes medium subunit family protein
Potri.001G143900	7.65	12.27	19.87	11.22	27.69	LOL1	lsd one like 1
Potri.001G144000	3.39	3.08	2.92	2.93	2.05	ATEYA	EYES ABSENT homolog
Potri.001G144100	5.12	4.14	4.71	11.16	3.68	PIRL4	plant intracellular ras group-related LRR 4
Potri.001G144200	3.74	2.66	2.72	3.54	2.33	-	RING/U-box superfamily protein
Potri.001G144300	11.18	8.94	7.38	14.7	16.26	ALMT12	aluminum-activated, malate transporter 12
Potri.001G144400	0	1.84	2.14	1.19	9.09	anac096	NAC domain containing protein 96
Potri.001G144500	35.24	37.38	43.77	27.51	28.66	ATNAP6	non-intrinsic ABC protein 6
Potri.001G144600	0	0	0	0	0	-	pentatricopeptide (PPR) repeat-containing protein
Potri.001G144700	4.35	5.88	5.58	4.4	1.2	PLL1	poltergeist like 1
Potri.001G144800	26.84	112.94	609.24	106.55	346.25	-	Single hybrid motif superfamily protein
Potri.001G144900	1.37	3.54	0	0	2.16	-	-
Potri.001G145000	0	0	0	0	0	ATKAO2	ent-kaurenoic acid hydroxylase 2
Potri.001G145100	30.4	23.59	21.46	26.83	29.05	-	-
Potri.001G145200	1.92	6.72	1.25	1.41	0.22	NRT1.5	nitrate transporter 1.5
Potri.001G145300	5.61	6.6	3.06	2.73	5.92	PKp3	plastidial pyruvate kinase 3
Potri.001G145400	17.47	15.9	18.62	12.83	17.12	-	-
Potri.001G145500	30.56	22.78	11.8	14.49	18.66	TOM2B	tobamovirus multiplication 2B
Potri.001G145600	2.45	0	0	0	0	-	-
Potri.001G145700	17.26	15.27	10.33	8.87	7.82	-	Phosphoribosyltransferase family protein
Potri.001G145800	7.27	14.46	10.28	28.81	7.46	-	Peroxidase superfamily protein
Potri.001G145900	3.88	5.58	2.2	7.63	3.87	5PTASE2	myo-inositol polyphosphate 5-phosphatase 2
Potri.001G146000	3.15	3.16	2.86	2.14	2.24	-	F-box family protein
Potri.001G146100	15.71	17.2	15.47	15.15	17.14	TOM2A	tobamovirus multiplication 2A
Potri.001G146200	6.65	3.25	0.16	5.08	4	APRR2	CheY-like two-component responsive regulator family protein
Potri.001G146300	0	0	0	0	0	-	-
Potri.001G146400	37.08	28.66	18.47	19.56	10.57	-	S-adenosyl-L-methionine-dependent methyltransferases superfamily protein
Potri.001G146500	11.32	15.72	12.86	14.59	2.39	-	-
Potri.001G146600	2.16	4.92	9.48	4.52	5.96	-	Vacuolar protein sorting 55 (VPS55) family protein
Potri.001G146700	71.39	97.73	78.65	78.06	68.36	-	-
Potri.001G146800	12.01	50.08	15.15	17.73	2.06	-	Protein of unknown function (DUF594)
Potri.001G146900	18.05	25.72	15.26	9.83	7.02	DRT101	phosphoglucosamine mutase-related
Potri.001G147000	20.23	34.77	28.03	36.13	10.54	-	Duplicated homeodomain-like superfamily protein
Potri.001G147100	0	0	0.09	0	0	-	-
Potri.001G147200	62.86	119.82	20.02	139.01	13.1	AT-EXPR	expansin-like B1
Potri.001G147300	98.3	59.79	39.22	118.82	52.05	-	Haloacid dehalogenase-like hydrolase (HAD) superfamily protein
Potri.001G147400	3.05	6.28	4.08	9.15	7.01	-	Haloacid dehalogenase-like hydrolase (HAD) superfamily protein
Potri.001G147500	0	0	0.29	0	0.63	ADL1E	DYNAMIN-like 1E
Potri.001G147600	23.86	49.33	6.74	8.41	10.05	ATPUP10	purine permease 10
Potri.001G147700	1.94	0.26	1.11	0.24	2.38	-	Leucine-rich repeat protein kinase family protein
Potri.001G147800	0.39	0.47	0	0	0	-	-
Potri.001G147900	0	0.31	0.5	0.32	0.37	ATRAB6A	Ras-related small GTP-binding family protein
Potri.001G148000	11.9	13.5	14.49	11.68	10.26	CXIP4	CAX interacting protein 4
Potri.001G148100	13.59	10.57	8.13	9.99	9.82	ATUPF1	RNA helicase, putative
Potri.001G148200	8.45	15.98	11.89	16.87	7.52	-	S-adenosyl-L-methionine-dependent methyltransferases superfamily protein
Potri.001G148300	4.25	5.26	5.21	3.1	5.39	-	-
Potri.001G148400	1.17	0	0	0	0	LON2	lon protease 2
Potri.001G148500	15.21	10.57	9.85	7.7	9.12	-	-
Potri.001G148600	5.12	8.82	1.45	3.6	22.03	-	SBP (S-ribonuclease binding protein) family protein
Potri.001G148700	11.62	16.42	5.09	8.24	3.56	-	Protein of unknown function (DUF581)
Potri.001G148800	2.25	1.35	0.35	0.31	0.53	-	pleckstrin homology (PH) domain-containing protein
Potri.001G148900	11.63	32.6	68.47	2.21	21.62	BAM3	chloroplast beta-amylase
Potri.001G149000	2.29	1.46	1.07	0	0	-	-
Potri.001G149100	1.63	2.82	1.61	6.06	2.83	-	Protein kinase superfamily protein
Potri.001G149200	9.97	11.12	12.47	8.39	3.93	ATNPSN11	novel plant snare 11
Potri.001G149300	87.92	71.66	60.53	73.05	34.82	-	Zinc-binding ribosomal protein family protein
Potri.001G149400	23.84	38.7	17.95	14.64	4.97	-	Histone H3 K4-specific methyltransferase SET7/9 family protein
Potri.001G149500	0	0	0	0	0	-	-
Potri.001G149600	11.02	9.55	4.13	1.66	2.19	CKB1	casein kinase II beta chain 1
Potri.001G149700	0	0	0	0	0	-	-
Potri.001G149800	30.48	25.26	32.51	16.74	18.69	-	-
Potri.001G149900	24.3	25.84	30.12	25.8	27.02	-	glycine-rich protein
Potri.001G150000	0	0	0	0	0	DME	HhH-GPD base excision DNA repair family protein
Potri.001G150100	0	0	0	0	0	-	Pentatricopeptide repeat (PPR) superfamily protein
Potri.001G150200	23.3	29.27	24.32	56.81	14.82	ATCBL9	calcineurin B-like protein 9
Potri.001G150300	21.34	57.17	37.61	54.12	23.61	-	peptidyl-prolyl cis-trans isomerases
Potri.001G150400	10.41	9.99	8.15	10.13	6.57	ATRAD1	Restriction endonuclease, type II-like superfamily protein
Potri.001G150500	1.01	3.55	1.87	1.78	0	DHS2	3-deoxy-d-arabino-heptulosonate 7-phosphate synthase
Potri.001G150600	7.1	3.74	10.64	5.59	10.31	-	Alcohol dehydrogenase transcription factor Myb/SANT-like family protein
Potri.001G150700	0	0.31	0	0.37	1.56	ATCAT6	cationic amino acid transporter 6
Potri.001G150800	0.22	0	0.21	0.79	0.16	UGLYAH	ureidoglycine aminohydrolase
Potri.001G150900	1.11	0.66	0.28	0	0.8	-	tRNA/rRNA methyltransferase (SpoU) family protein
Potri.001G151000	0	0	0	0	0	-	-
Potri.001G151100	0.11	0.04	0.07	0.04	0.15	SLP3	subtilisin-like serine protease 3
Potri.001G151200	0	0	0	0	0	GDH2	glutamate dehydrogenase 2
Potri.001G151300	43.34	66.42	139.82	78.5	98.06	LIL3:1	Chlorophyll A-B binding family protein
Potri.001G151400	0	0	0	0	0	-	-
Potri.001G151500	0	0	0	0	0	AT-EXPR	expansin-like B1
Potri.001G151600	0	0.28	0	0	0	-	-
Potri.001G151700	5.32	4.22	5.16	2.09	7.47	GATA26	GATA transcription factor 26
Potri.001G151800	0	0.42	0	1.16	0	ATBI-1	BAX inhibitor 1
Potri.001G151900	0.14	0	0	0	0.34	-	Protein kinase superfamily protein
Potri.001G152000	35.86	32.55	28.03	33.92	26.37	(AT)VAP	vesicle associated protein
Potri.001G152100	2.07	3.02	2.05	2.43	1.48	-	Plant VAMP (vesicle-associated membrane protein) family protein
Potri.001G152200	32.47	45.4	74.66	54.13	80.22	-	Ribosomal protein L19 family protein
Potri.001G152300	0	0	0	0	0	-	Major facilitator superfamily protein
Potri.001G152400	0	0	0	0	0	-	-
Potri.001G152500	3.95	1.33	2.71	1.05	5.58	-	HXXXD-type acyl-transferase family protein
Potri.001G152600	9.29	9.08	13.4	3.7	9.74	CTF2A	FAD/NAD(P)-binding oxidoreductase family protein
Potri.001G152700	8.43	10.38	10.75	4.32	3.35	-	-
Potri.001G152800	5.51	3.58	8.82	5.13	2.17	ARA-5	RAS 5
Potri.001G152900	0	0	0	0	0	-	Tetratricopeptide repeat (TPR)-like superfamily protein
Potri.001G153000	240.69	257.45	213.86	187.18	116.55	-	Hyaluronan / mRNA binding family
Potri.001G153100	1.85	2.97	7.25	21.81	27.14	PLA-I{beta]2	alpha/beta-Hydrolases superfamily protein
Potri.001G153200	0	0	0	0	0	-	Acyl-CoA N-acyltransferase with RING/FYVE/PHD-type zinc finger protein
Potri.001G153300	0	0	0	0	0	-	ATP-dependent caseinolytic (Clp) protease/crotonase family protein
Potri.001G153400	8.2	10.22	9.81	9.35	2.49	CARA	carbamoyl phosphate synthetase A
Potri.001G153500	0	0	0	0	0	UCH3	ubiquitin C-terminal hydrolase 3
Potri.001G153600	0	0	0	0	0	-	-
Potri.001G153700	0	0	0	0	0	-	-
Potri.001G153800	0	0.23	0.04	0	0.11	RLK1	receptor-like protein kinase 1
Potri.001G153900	0.25	0	0	0	0	ATCSN7	Proteasome component (PCI) domain protein
Potri.001G154000	0	0	0	0	0	-	-
Potri.001G154100	21.66	134.01	114.71	202.16	4.9	ATERF-1	ethylene responsive element binding factor 1
Potri.001G154200	7.94	68.83	151	215.46	85.48	ATERF-5	ethylene responsive element binding factor 5
Potri.001G154300	21.67	9.38	7.44	5.08	10.8	atnudt8	nudix hydrolase homolog 8
Potri.001G154400	2.18	1.41	3.17	1.69	3.91	-	PPPDE putative thiol peptidase family protein
Potri.001G154500	6.49	6.55	4.79	5.04	3.43	-	RING/U-box superfamily protein
Potri.001G154600	60.41	41.43	43.11	26.37	28.83	-	alpha/beta-Hydrolases superfamily protein
Potri.001G154700	71.85	68.3	78.2	66.44	86.12	-	Phosphotyrosine protein phosphatases superfamily protein
Potri.001G154800	0	0	0	0	0	-	-
Potri.001G154900	5.78	4.16	3.59	3.23	4.21	-	Tetratricopeptide repeat (TPR)-like superfamily protein
Potri.001G155000	0.54	0.9	1.6	0.98	1.71	-	hydroxyproline-rich glycoprotein family protein
Potri.001G155100	58.42	29.13	17.3	21.06	69.22	HAT2	Homeobox-leucine zipper protein 4 (HB-4) / HD-ZIP protein
Potri.001G155200	6.71	7.95	5.61	5.31	5.54	HOS1	ubiquitin-protein ligases
Potri.001G155300	19.69	32.63	15.42	15.63	8.59	-	myb-like transcription factor family protein
Potri.001G155400	0	0	0	0	0	-	O-fucosyltransferase family protein
Potri.001G155500	194.74	65.48	28.64	48.08	53.94	ACX1	acyl-CoA oxidase 1
Potri.001G155600	0	0	0	0	0	-	-
Potri.001G155700	34.22	12.15	16.53	2.33	10.8	-	Integrase-type DNA-binding superfamily protein
Potri.001G155800	13.6	10.74	7.33	6.63	6.51	-	-
Potri.001G155900	59.6	38.01	36.98	35.69	28.37	-	Tryptophan RNA-binding attenuator protein-like
Potri.001G156000	15.64	12.42	7.31	11.27	11.81	-	DWNN domain, a CCHC-type zinc finger
Potri.001G156100	192.61	282.51	239.53	254.84	135.72	-	Ribosomal protein L23/L15e family protein
Potri.001G156200	0.09	0.1	0.17	0	0.06	ATMSH4	MUTS-like protein 4
Potri.001G156300	44.2	36.72	21.57	24.44	14.34	-	NHL domain-containing protein
Potri.001G156400	0	0	0	0	0	-	-
Potri.001G156500	3.81	0	7.07	0	6.19	-	-
Potri.001G156600	0	0	0	0	0	-	formyltetrahydrofolate deformylase, putative
Potri.001G156700	0	0.25	0.46	0	0	-	Plant protein of unknown function (DUF828) with plant pleckstrin homology-like region
Potri.001G156800	0	0	0	0	0	-	-
Potri.001G156900	0.09	0.1	0	0	0.13	-	ATP-dependent caseinolytic (Clp) protease/crotonase family protein
Potri.001G157000	28.93	3.93	0.81	0	0	ATTIP2;3	tonoplast intrinsic protein 2;3
Potri.001G157100	0	0	0	0	0	LEP	Integrase-type DNA-binding superfamily protein
Potri.001G157200	0.23	0.07	0.22	0.03	0.24	-	Protein of unknown function, DUF547
Potri.001G157300	22.01	13.15	3.99	14.38	12.12	ATG2484-1	G2484-1 protein
Potri.001G157400	4.46	2.62	2.22	3.97	0	-	O-fucosyltransferase family protein
Potri.001G157500	0.61	2.4	1.12	2.03	0.38	-	Matrixin family protein
Potri.001G157600	5.44	8.45	11.09	8.31	16.5	-	Nodulin MtN21 /EamA-like transporter family protein
Potri.001G157700	2.71	3.48	5.96	1.65	2.26	-	C2H2-like zinc finger protein
Potri.001G157800	15.37	12.87	6.72	9.42	8.89	-	RGPR-related
Potri.001G157900	36.73	47.24	40.51	39.37	17.61	AtPEX19-1	peroxin 19-1
Potri.001G158000	28.81	65.55	14.23	48.57	1.08	-	Nucleotide-diphospho-sugar transferases superfamily protein
Potri.001G158100	25.7	10.26	25.19	16.68	20.7	-	-
Potri.001G158200	7.46	7.71	6.59	5.83	3.99	OWL1	DNAJ heat shock N-terminal domain-containing protein
Potri.001G158300	0	0	0	0	0	-	-
Potri.001G158400	0	0	0.32	0	0	-	Bifunctional inhibitor/lipid-transfer protein/seed storage 2S albumin superfamily protein
Potri.001G158500	0	0	0	0	0	ATPRMT7	protein arginine methyltransferase 7
Potri.001G158600	1.86	3.24	1.78	0.68	0.18	-	Eukaryotic aspartyl protease family protein
Potri.001G158700	0	0	0.39	1.02	1.7	-	Sec14p-like phosphatidylinositol transfer family protein
Potri.001G158800	8.8	65.38	50.19	93.01	6.95	-	VQ motif-containing protein
Potri.001G158900	21.1	24.92	21.22	26.14	11.89	HMA7	copper-exporting ATPase / responsive-to-antagonist 1 / copper-transporting ATPase (RAN1)
Potri.001G159000	34.47	43.26	35.67	48.16	42.2	ATO1	thioredoxin O1
Potri.001G159100	0	0	0	0	0	-	-
Potri.001G159200	0	0	0	0	0	-	PLATZ transcription factor family protein
Potri.001G159300	0.47	3.4	2.53	0.87	0.69	-	RING/U-box superfamily protein
Potri.001G159400	25.17	40.54	31.89	31.81	31.51	ATCCT1	phosphorylcholine cytidylyltransferase
Potri.001G159500	0	0	0	0	0	-	-
Potri.001G159600	13.53	13.7	12.31	10.05	15.14	URED	urease accessory protein D
Potri.001G159700	39.25	39.44	25.41	16.42	22.62	GlcNAc1pUT2	N-acetylglucosamine-1-phosphate uridylyltransferase 2
Potri.001G159800	0	0	0	0	0	-	-
Potri.001G159900	0.43	0.07	0.18	1.96	0.36	QRT3	Pectin lyase-like superfamily protein
Potri.001G160000	0	0	0	0	0	-	-
Potri.001G160100	51.58	60.12	65.28	61.51	62.12	AAH	allantoate amidohydrolase
Potri.001G160200	0	0	0.62	0	0.98	-	-
Potri.001G160300	10.26	8.74	9.81	5.97	12.06	-	protein kinase family protein / C-type lectin domain-containing protein
Potri.001G160400	3.17	0.34	9.12	17.35	50.97	ZIP1	zinc transporter 1 precursor
Potri.001G160500	3.34	4.5	5.43	3.46	4.23	-	Vacuolar ATPase assembly integral membrane protein VMA21-like domain
Potri.001G160600	4.28	3.53	3.56	2.68	1.74	SETH1	phosphatidylinositolglycan synthase family protein
Potri.001G160700	6.95	0	0	1.23	2.62	SUF4	zinc finger (C2H2 type) family protein
Potri.001G160800	10.31	10.34	9.09	4.8	2.42	-	GTP-binding family protein
Potri.001G160900	0	0	0	0	0	UFO	F-box family protein
Potri.001G161000	11.66	19.16	10.36	14.92	5.46	-	Leucine-rich receptor-like protein kinase family protein
Potri.001G161100	19.24	17.25	18.38	14.3	9.43	-	Calcineurin-like metallo-phosphoesterase superfamily protein
Potri.001G161200	0	0	0	0	0	RTFL9	ROTUNDIFOLIA like 9
Potri.001G161300	0	0	0	0	0	-	-
Potri.001G161400	9.48	5.65	2.94	9.67	9.31	AHA10	autoinhibited H(+)-ATPase isoform 10
Potri.001G161500	3.82	3.19	3.45	1.83	1.16	-	alpha/beta-Hydrolases superfamily protein
Potri.001G161600	83.67	49.1	49.49	33.88	41.5	SRF6	STRUBBELIG-receptor family 6
Potri.001G161700	61.19	54.59	53.78	48.23	48.24	RPT1A	regulatory particle triple-A 1A
Potri.001G161800	7.2	7.13	7.92	7.16	4.24	-	-
Potri.001G161900	6.75	3.62	4.38	6.94	9.2	-	-
Potri.001G162000	1.22	1.16	1.91	7.28	0.35	ATL3	RING/U-box superfamily protein
Potri.001G162100	0.24	0.29	0.95	0.6	0.47	-	-
Potri.001G162200	27.96	22.46	22.33	24.76	17.32	UBC33	ubiquitin-conjugating enzyme 33
Potri.001G162300	0	0	0	0	0	-	-
Potri.001G162400	6.44	6.59	9.52	7.37	16.73	ATPME3	pectin methylesterase 3
Potri.001G162500	5.67	10.61	13.65	11.74	36.52	ATPME3	pectin methylesterase 3
Potri.001G162600	12.33	20.77	58.68	21.65	81.28	ATPME3	pectin methylesterase 3
Potri.001G162700	1.09	0.26	1.19	0.53	0.24	ATPME1	pectin methylesterase 1
Potri.001G162800	6.5	22.39	11.29	38.69	28.65	ALAAT2	alanine aminotransferase 2
Potri.001G162900	181.77	180.89	216.98	156.15	163.71	PAE2	20S proteasome alpha subunit E2
Potri.001G163000	0.06	0	0	0	0	-	Remorin family protein
Potri.001G163100	30.75	19.83	33.94	21.19	78.16	-	-
Potri.001G163200	15.45	12.61	9.3	11.62	13.32	FAB1B	phosphatidylinositol-4-phosphate 5-kinase family protein
Potri.001G163300	68.82	48.63	40.53	55.55	37.88	-	Eukaryotic translation initiation factor 2B (eIF-2B) family protein
Potri.001G163400	20.48	5.57	8.08	21.73	4.26	-	Protein of unknown function (DUF581)
Potri.001G163500	0	0	0	0	0	ATDUF6	DOMAIN OF UNKNOWN FUNCTION 724 6
Potri.001G163600	26.25	14.56	13.13	5.35	8.72	-	Subtilase family protein
Potri.001G163700	81.05	34.69	29.41	37.7	23.65	RAP2.12	related to AP2 12
Potri.001G163800	0	0	0	0	0	-	Late embryogenesis abundant (LEA) hydroxyproline-rich glycoprotein family
Potri.001G163900	8.98	8.93	5.91	9.05	4.22	-	Phosphoinositide phosphatase family protein
Potri.001G164000	78.84	98.85	74.64	86.64	49.84	AP40	40s ribosomal protein SA
Potri.001G164100	25.75	32.6	25.31	19.49	8.33	EDA25	CCAAT-binding factor
Potri.001G164200	0	0	0	0	0	-	HSP20-like chaperones superfamily protein
Potri.001G164300	63.72	12.21	5.82	9.05	0.46	-	SAUR-like auxin-responsive protein family
Potri.001G164400	0	0	0	0	0	-	-
Potri.001G164500	0	0	0	0	0	-	NADH:ubiquinone oxidoreductase intermediate-associated protein 30
Potri.001G164600	0	0	0	0	0	-	MuDR family transposase
Potri.001G164700	25.53	21.09	27.78	52.32	18.35	-	Chaperone DnaJ-domain superfamily protein
Potri.001G164800	6.02	6.65	11.67	6.46	6.46	-	Dormancy/auxin associated family protein
Potri.001G164900	4.11	4.54	4.37	2.84	3.93	-	COP1-interacting protein-related
Potri.001G165000	1.13	0.81	0.55	0.63	0.51	ABCB19	ATP binding cassette subfamily B19
Potri.001G165100	0	0	0	0	0	-	Plant protein of unknown function (DUF936)
Potri.001G165200	0	0	0	0	0	ATBZIP25	basic leucine zipper 25
Potri.001G165300	0	0	0	0	0	-	-
Potri.001G165400	0	0	0	0	0.18	-	PIF1 helicase
Potri.001G165500	0	0	0	0	0	-	-
Potri.001G165600	35.8	27.24	25.69	22.37	16.27	ATSEC22	Synaptobrevin family protein
Potri.001G165700	0	0	2.22	0	0	-	-
Potri.001G165800	15.54	10.27	5.17	8.28	9.67	-	-
Potri.001G165900	13.41	14.9	12.46	7.14	5.51	-	-
Potri.001G166000	14.27	20.89	37.22	14.83	29.74	FLU	Tetratricopeptide repeat (TPR)-like superfamily protein
Potri.001G166100	18.77	21.33	20.69	14.28	15.98	UBP1B	oligouridylate binding protein 1B
Potri.001G166200	6.65	8.09	5.26	12.7	0	JAZ5	jasmonate-zim-domain protein 5
Potri.001G166300	0	0	0	0	0	-	Leucine-rich repeat protein kinase family protein
Potri.001G166400	4.79	3.45	2.26	3.92	0.82	ATEXO70D3	exocyst subunit exo70 family protein D3
Potri.001G166500	11.4	11.09	14.89	7.24	5.58	-	Lung seven transmembrane receptor family protein
Potri.001G166600	23.29	23.65	17.59	24.85	21.1	-	Small nuclear ribonucleoprotein family protein
Potri.001G166700	0	0	0.12	0	0	-	-
Potri.001G166800	0	0.73	0.89	0.29	1.53	-	inter-alpha-trypsin inhibitor heavy chain-related
Potri.001G166900	61.58	49.27	90.68	34.39	79.23	-	Protein of unknown function (DUF1677)
Potri.001G167000	0	0	0	0	0	AGO9	Argonaute family protein
Potri.001G167100	0	0	0	0	0	ALDH7B4	aldehyde dehydrogenase 7B4
Potri.001G167200	12.59	10.24	9.16	10.71	5.47	ATCCX4	cation calcium exchanger 4
Potri.001G167300	21.97	14.76	12.35	7.92	9.89	-	Subtilase family protein
Potri.001G167400	136.67	121.71	172.16	112.18	124.58	ATRBX1	RING-box 1
Potri.001G167500	0	0	0	0	0	-	-
Potri.001G167600	7.51	4.35	10.13	2.85	9.09	-	-
Potri.001G167700	174.39	41.26	6.13	34.85	17.62	LOX3	lipoxygenase 3
Potri.001G167800	4.72	9.01	7.79	8.06	4.73	CYP75B1	Cytochrome P450 superfamily protein
Potri.001G167900	46.95	184.23	95.11	75.83	14.52	CYP75B1	Cytochrome P450 superfamily protein
Potri.001G168000	8.43	16.26	6.07	18.9	6.47	-	Protein kinase superfamily protein
Potri.001G168100	2.54	1.54	0.91	1.29	1.45	PSD	ARM repeat superfamily protein
Potri.001G168200	153.69	101.16	59.12	96.3	52.01	AT-RSH3	RELA/SPOT homolog 3
Potri.001G168300	23.36	20.31	17.67	8.55	29.54	TAF9	TATA binding protein associated factor 21kDa subunit
Potri.001G168400	0.69	0.84	0.34	0.87	4.07	-	-
Potri.001G168500	0	0	0	0	0	-	Protein with RNI-like/FBD-like domains
Potri.001G168600	0.28	0.77	0.82	0.45	3.62	-	alpha/beta-Hydrolases superfamily protein
Potri.001G168700	12.59	12.84	8.89	12.16	5.15	-	E3 Ubiquitin ligase family protein
Potri.001G168800	2.35	1.75	1.46	1.53	3.7	-	GRAS family transcription factor
Potri.001G168900	0	0	0	0	0	-	-
Potri.001G169000	1.74	10.4	113.13	1.07	15.13	ATGER1	germin-like protein 1
Potri.001G169100	0	0	0	0	0	AtGRF5	growth-regulating factor 5
Potri.001G169200	1.11	1	1.89	0	0	-	proline-rich family protein
Potri.001G169300	0	0	0	1.33	0	-	-
Potri.001G169400	0	0	0	0	0	-	Mitochondrial transcription termination factor family protein
Potri.001G169500	0.44	0.33	0.44	0.2	0.16	-	Integrase-type DNA-binding superfamily protein
Potri.001G169600	1.51	4.31	1.48	12.58	4.51	ATMYB23	myb domain protein 23
Potri.001G169700	23.71	23.47	25.99	18.78	18.34	APG12	Ubiquitin-like superfamily protein
Potri.001G169800	0	0	0	0	0	-	-
Potri.001G169900	0	0.19	0	0	0	EER4	Transcription initiation factor TFIID subunit A
Potri.001G170000	0	0.56	0.44	0.58	0	-	-
Potri.001G170100	28.12	25.85	25.78	28.49	14.42	ELF4-L4	ELF4-like 4
Potri.001G170200	2.16	1.09	1.34	1.58	0.42	TRFL6	TRF-like 6
Potri.001G170300	3.97	4.48	3.81	4.22	5.13	-	P-loop containing nucleoside triphosphate hydrolases superfamily protein
Potri.001G170400	119.96	103.86	119.42	83.13	79.27	VPS2.1	SNF7 family protein
Potri.001G170500	3.6	5.57	3.05	2.85	3.86	-	-
Potri.001G170600	0	0	0	0	0	-	hydrolases;protein serine/threonine phosphatases
Potri.001G170700	6.69	2.99	1.88	4.44	0.95	-	Kinase-related protein of unknown function (DUF1296)
Potri.001G170800	1.29	1.73	1.77	1.57	4.2	ATBRXL2	DZC (Disease resistance/zinc finger/chromosome condensation-like region) domain containing protein
Potri.001G170900	0	0	0	0	0	-	-
Potri.001G171000	9.02	9.92	12.44	8.34	13.98	ATPDAT	phospholipid:diacylglycerol acyltransferase
Potri.001G171100	1.63	1.64	2.24	1.54	1.4	CID3	CTC-interacting domain 3
Potri.001G171200	52.06	67.47	76.22	45.13	62.61	-	Peptidase S24/S26A/S26B/S26C family protein
Potri.001G171300	0.94	0.94	0.23	0.38	0.45	-	Tetratricopeptide repeat (TPR)-like superfamily protein
Potri.001G171400	0	0	0	0	0	-	-
Potri.001G171500	0.51	1.22	1.76	0.47	2.22	-	O-fucosyltransferase family protein
Potri.001G171600	4	4.27	10.86	9.07	14.89	-	Lactoylglutathione lyase / glyoxalase I family protein
Potri.001G171700	0	0.79	0	0	0	-	-
Potri.001G171800	17.29	19.66	29.83	13.02	13.95	ATDEF1	peptide deformylase 1A
Potri.001G171900	0	0	0	0	0	-	Pectin lyase-like superfamily protein
Potri.001G172000	0	0	0	0	0	-	-
Potri.001G172100	27.92	50.67	23.4	50.34	3.92	-	-
Potri.001G172200	0	0	0	0	0	-	-
Potri.001G172300	0.62	1.23	1.52	0.78	0.16	-	LRR and NB-ARC domains-containing disease resistance protein
Potri.001G172400	0	0	0	0	0	PSD3	phosphatidylserine decarboxylase 3
Potri.001G172500	4.39	10.51	7.34	4.59	0.71	-	-
Potri.001G172600	0	0	0	0	0	-	Single hybrid motif superfamily protein
Potri.001G172700	1.6	12.55	5.98	23.54	3.9	-	Ran BP2/NZF zinc finger-like superfamily protein
Potri.001G172800	17.13	19.15	20.31	14.79	20.53	-	Mov34/MPN/PAD-1 family protein
Potri.001G172900	0	0	0	0	0	-	late embryogenesis abundant protein-related / LEA protein-related
Potri.001G173000	0	0	0	0	0	-	Late embryogenesis abundant protein (LEA) family protein
Potri.001G173100	24.3	28.37	17.85	12.64	4.99	-	-
Potri.001G173200	0	0	0	0	0	-	Late embryogenesis abundant protein (LEA) family protein
Potri.001G173300	0	0	0	0	0	-	-
Potri.001G173400	0	0	0.1	0.13	0	-	Protein of unknown function (DUF1644)
Potri.001G173500	15.7	12.62	6.82	6.55	3.13	ATPWP2	periodic tryptophan protein 2
Potri.001G173600	0.19	0.09	0.11	0.14	0.05	ATTSO1	Tesmin/TSO1-like CXC domain-containing protein
Potri.001G173700	15.28	24.4	40.45	3.23	4.58	-	alpha/beta-Hydrolases superfamily protein
Potri.001G173800	110.47	152.03	133.24	137.82	104.02	-	Rubredoxin-like superfamily protein
Potri.001G173900	17.02	16.51	14.33	17	15.85	-	Plant Tudor-like RNA-binding protein
Potri.001G174000	7.76	13.66	5.59	7.39	6.47	-	-
Potri.001G174100	1.37	0.87	0.32	0.38	0.61	PEX1	peroxisome 1
Potri.001G174200	0	0	0	0	0	-	-
Potri.001G174300	224	463.09	301.38	147.35	22.27	-	-
Potri.001G174400	0	0	0	0	0	-	Protein of unknown function, DUF642
Potri.001G174500	0	0	0	0	0	ATBOR4	HCO3- transporter family
Potri.001G174600	109.28	103.66	137.57	104.93	99.84	-	Transducin/WD40 repeat-like superfamily protein
Potri.001G174700	0	0	0	0	0.14	-	bromo-adjacent homology (BAH) domain-containing protein
Potri.001G174800	0	0	0	0	0	-	-
Potri.001G174900	22.76	15.76	13.49	10.93	9.83	-	alpha/beta-Hydrolases superfamily protein
Potri.001G175000	5.49	3.92	6.88	3.53	2.59	LysoPL2	lysophospholipase 2
Potri.001G175100	0	0	0	0	0	-	hydrolases;protein serine/threonine phosphatases
Potri.001G175200	43.2	34.6	27.47	40.19	15.05	ATNTT1	nucleotide transporter 1
Potri.001G175300	0	0	0	0	0	-	Aminotransferase-like, plant mobile domain family protein
Potri.001G175400	1.07	0.51	12.58	0.61	11.19	-	Phototropic-responsive NPH3 family protein
Potri.001G175500	0.21	0.25	0.29	0.25	0.18	-	-
Potri.001G175600	16.59	10.75	10.02	7.27	6.26	-	Protein of unknown function (DUF2921)
Potri.001G175700	0.56	0.85	0.08	0	0.91	ABCG40	pleiotropic drug resistance 12
Potri.001G175800	6.65	1.23	1.51	3.89	5.71	-	2-oxoglutarate (2OG) and Fe(II)-dependent oxygenase superfamily protein
Potri.001G175900	1.16	0	0.14	0.62	0.47	-	2-oxoglutarate (2OG) and Fe(II)-dependent oxygenase superfamily protein
Potri.001G176000	0.31	0	0.21	0	0	-	2-oxoglutarate (2OG) and Fe(II)-dependent oxygenase superfamily protein
Potri.001G176100	0.95	0	0	0.26	0	-	2-oxoglutarate (2OG) and Fe(II)-dependent oxygenase superfamily protein
Potri.001G176200	0	0	0	0	0	-	2-oxoglutarate (2OG) and Fe(II)-dependent oxygenase superfamily protein
Potri.001G176300	0	0	0	0	0	-	-
Potri.001G176400	0	0	0	0	0	-	-
Potri.001G176500	2.83	1.12	2.06	1.4	0.6	-	2-oxoglutarate (2OG) and Fe(II)-dependent oxygenase superfamily protein
Potri.001G176600	48.33	48.3	37.76	9.08	14.95	ATGA3OX1	gibberellin 3-oxidase 1
Potri.001G176700	0	0	0	0	0	-	-
Potri.001G176800	0.17	0	0	0	0	-	-
Potri.001G176900	14.56	10.45	17.23	11.39	14.08	AAA1	P-loop containing nucleoside triphosphate hydrolases superfamily protein
Potri.001G177000	63.49	47.87	44.98	34.57	46.04	-	Pyridoxal phosphate (PLP)-dependent transferases superfamily protein
Potri.001G177100	0.02	0.08	0.17	0	0.15	CYCA2;4	Cyclin A2;4
Potri.001G177200	0.21	0.34	0.49	0.35	0	-	Tetratricopeptide repeat (TPR)-like superfamily protein
Potri.001G177300	0	0.55	0.02	1.69	1.34	-	P-loop containing nucleoside triphosphate hydrolases superfamily protein
Potri.001G177400	49.22	38.27	63.88	44.02	76.21	AXR3	AUX/IAA transcriptional regulator family protein
Potri.001G177500	0.59	0.7	7.66	3.86	3.41	IAA19	indole-3-acetic acid inducible 19
Potri.001G177600	0	0	0	0	0	FATB	fatty acyl-ACP thioesterases B
Potri.001G177700	14.83	22	17.77	18.53	15.59	EMB2753	tetratricopeptide repeat (TPR)-containing protein
Potri.001G177800	0.3	0	0	0	0	EMB2753	tetratricopeptide repeat (TPR)-containing protein
Potri.001G177900	0	0	0	0	0	FATB	fatty acyl-ACP thioesterases B
Potri.001G178000	0.21	0.23	0	0.21	0	EMB2753	tetratricopeptide repeat (TPR)-containing protein
Potri.001G178100	5.29	5.66	6.56	3.43	2.99	ATXRCC1	BRCT domain-containing DNA repair protein
Potri.001G178200	2.68	3.18	2.31	1.15	3.23	CENP-C	centromere protein C
Potri.001G178300	7.32	21.83	9	18.95	5.61	-	Galactose oxidase/kelch repeat superfamily protein
Potri.001G178400	1.42	5.54	7.97	9.85	2.25	-	-
Potri.001G178500	0	0	0.09	0	0	-	Galactose oxidase/kelch repeat superfamily protein
Potri.001G178600	0	0	0	0	0.98	-	-
Potri.001G178700	0.4	0.97	1.58	0	0.59	-	-
Potri.001G178800	20.75	11.22	9.54	6.56	8.38	ATSIRB	sirohydrochlorin ferrochelatase B
Potri.001G178900	10.39	8.23	6.27	6.75	5.61	-	CASC3/Barentsz eIF4AIII binding
Potri.001G179000	22.13	17.36	22.57	16.17	15.26	-	UDP-Glycosyltransferase superfamily protein
Potri.001G179100	45.3	42.01	46.03	49.31	28.55	-	NUP50 (Nucleoporin 50 kDa) protein
Potri.001G179200	0	0	0	0	0	-	Coatomer, beta\' subunit
Potri.001G179300	0	0	0	0	0	RPB5E	RNA polymerase II fifth largest subunit, E
Potri.001G179400	0	0	0	0	0	SULTR3;4	sulfate transporter 3;4
Potri.001G179500	0	0	0.83	0	0	-	structural molecules
Potri.001G179600	1.62	1.17	2.7	2.08	1.55	MFP1	MAR binding filament-like protein 1
Potri.001G179700	4.77	5.33	2.77	4.42	5.32	-	Protein of unknown function (DUF581)
Potri.001G179800	9.02	9.93	14.81	10.65	11.34	-	Alcohol dehydrogenase transcription factor Myb/SANT-like family protein
Potri.001G179900	0	0	0	0	0	-	-
Potri.001G180000	2.15	1.95	1.27	0.72	1.05	-	Pentatricopeptide repeat (PPR-like) superfamily protein
Potri.001G180100	84.36	58.12	60.41	65.07	32.49	-	Heat shock protein 70 (Hsp 70) family protein
Potri.001G180200	0.26	0.24	0.25	0.24	0.25	-	RAD3-like DNA-binding helicase protein
Potri.001G180300	0	0	0.44	0	0	-	-
Potri.001G180400	0	0	0	0	0	ATOFP14	ovate family protein 14
Potri.001G180500	7.52	34.19	35.92	20.92	3.5	-	-
Potri.001G180600	9.06	2.73	1.46	0	1.82	-	Late embryogenesis abundant (LEA) hydroxyproline-rich glycoprotein family
Potri.001G180700	0	0	0	0	0	-	-
Potri.001G180800	0.1	0	0.29	0.07	0	-	-
Potri.001G180900	0	0	0	0	0	-	-
Potri.001G181000	2.93	4.44	2.39	4.46	6.34	-	F-box family protein
Potri.001G181100	13.35	10.28	10.87	10.67	12.72	-	-
Potri.001G181200	6.96	4.31	4.89	4.07	3.44	-	Putative methyltransferase family protein
Potri.001G181300	0	0	0.65	0	0.86	-	Regulator of Vps4 activity in the MVB pathway protein
Potri.001G181400	0	0	0	0	0	-	-
Potri.001G181500	0	0	0	0	0	-	Integrase-type DNA-binding superfamily protein
Potri.001G181600	0	0.37	0	0	0	CPR30	F-box and associated interaction domains-containing protein
Potri.001G181700	0	0	0.89	0	0	-	-
Potri.001G181800	0	0	0	0	0	-	Translation machinery associated TMA7
Potri.001G181900	0	0	0	0	0	-	-
Potri.001G182000	18.85	6.81	9.9	21.57	26.75	ATMBAC2	Mitochondrial substrate carrier family protein
Potri.001G182100	13.6	19.67	16.89	18.44	12.16	A37	pyridoxine biosynthesis 1.2
Potri.001G182200	0	0	0	0	0	-	-
Potri.001G182300	0	0	0	0	0.42	-	ATP binding microtubule motor family protein
Potri.001G182400	0	0.13	0	0	0	-	Peroxidase superfamily protein
Potri.001G182500	1.26	3.65	4.39	3.31	0.26	-	-
Potri.001G182600	0.11	0.19	0.09	0.13	0	-	RAD3-like DNA-binding helicase protein
Potri.001G182700	4.77	4.5	2.61	1.36	0.57	-	Sulfite exporter TauE/SafE family protein
Potri.001G182800	0	0	0	0	0	-	-
Potri.001G182900	186.32	306.09	242.78	242.52	232.26	ATRAB7D	RAB GTPase homolog G3C
Potri.001G183000	0	0	0	0	0	ATPERK1	proline extensin-like receptor kinase 1
Potri.001G183100	11.33	8.81	7.75	9.19	8.03	-	Phox-associated domain;Phox-like;Sorting nexin, C-terminal
Potri.001G183200	75.72	89.03	133.14	103.66	51.31	-	Zinc-binding ribosomal protein family protein
Potri.001G183300	0	0	0	0	0	-	Sulfite exporter TauE/SafE family protein
Potri.001G183400	0	0	0	0	0	-	Sulfite exporter TauE/SafE family protein
Potri.001G183500	20.48	20.74	16.87	16.19	13.31	ATPDI4	PDI-like 1-6
Potri.001G183600	69.85	31.77	60.05	10.76	53.71	-	-
Potri.001G183700	2.7	5.44	5.01	2.03	3.75	-	D-isomer specific 2-hydroxyacid dehydrogenase family protein
Potri.001G183800	0	0	0	0	0	ATROPGEF12	RHO guanyl-nucleotide exchange factor 12
Potri.001G183900	0	0	0	0	0	-	-
Potri.001G184000	32.34	57.1	123.13	53.21	98.83	CS17	ribosomal protein S17
Potri.001G184100	0.23	0	0	0.91	0	GL2	HD-ZIP IV family of homeobox-leucine zipper protein with lipid-binding START domain
Potri.001G184200	0	0	0	0	0	ATBPM4	BTB-POZ and MATH domain 4
Potri.001G184300	0	0	0	0	0	ATLAC17	laccase 17
Potri.001G184400	0	0	0.32	0	0	ALDH12A1	aldehyde dehydrogenase 12A1
Potri.001G184500	0	0	0	0	0	-	-
Potri.001G184600	0	0	0	0	0	-	AICARFT/IMPCHase bienzyme family protein
Potri.001G184700	39.58	70.51	90.76	57.75	92.42	-	-
Potri.001G184800	0	0	0.06	0	0.36	-	Tesmin/TSO1-like CXC domain-containing protein
Potri.001G184900	0	0	0	0	0	-	Clathrin, heavy chain
Potri.001G185000	1.96	2.24	0.72	1.48	1.93	GC5	golgin candidate 5
Potri.001G185100	6.54	6.92	9.53	5.59	5.88	GC5	golgin candidate 5
Potri.001G185200	0.31	0.18	0.46	0.19	0	-	RING/U-box superfamily protein
Potri.001G185300	1.13	1.72	3.98	2.45	1.81	SGB1	Major facilitator superfamily protein
Potri.001G185400	0.72	0	1.36	0	0	-	-
Potri.001G185500	29.21	27.54	25.36	38.04	32.97	-	AMP-dependent synthetase and ligase family protein
Potri.001G185600	15.78	20.05	27.21	20.61	17.06	ATIMD2	isopropylmalate dehydrogenase 2
Potri.001G185700	6.79	32.99	66.93	16.66	98.39	-	Major facilitator superfamily protein
Potri.001G185800	0	0	0	0	0	-	Isochorismatase family protein
Potri.001G185900	3.17	6.47	3.17	4.33	11.99	-	basic helix-loop-helix (bHLH) DNA-binding superfamily protein
Potri.001G186000	5.3	10.61	5.5	6.37	4.17	ATPEX2	Pex2/Pex12 N-terminal domain-containing protein / zinc finger (C3HC4-type RING finger) family protein
Potri.001G186100	178.8	160.02	104.61	69.14	74.63	IAA27	phytochrome-associated protein 2
Potri.001G186200	8.8	5.14	9.23	4.67	2.61	-	-
Potri.001G186300	0	0	0	0	0	-	-
Potri.001G186400	0	0	0	0	0	-	-
Potri.001G186500	0.96	1.94	1.23	0.47	0.28	-	Tetratricopeptide repeat (TPR)-like superfamily protein
Potri.001G186600	0.18	0.7	2.56	0.72	1.89	-	Predicted eukaryotic LigT
Potri.001G186700	1039.05	620.43	456.37	283.54	653.92	AQP1	delta tonoplast integral protein
Potri.001G186800	15.79	22.63	45.22	8.79	24.15	NDF4	NDH-dependent cyclic electron flow 1
Potri.001G186900	18.61	15.77	19.65	11.4	8.96	TRZ4	tRNAse Z4
Potri.001G187000	40.74	29.62	21.61	33.98	32.51	-	ENTH/VHS family protein
Potri.001G187100	0	0.17	0.24	0	0.14	-	LETM1-like protein
Potri.001G187200	8.65	7.31	8.28	11.74	8.85	ATCOX19-2	cytochrome c oxidase 19-2
Potri.001G187300	1.28	0.4	0.68	0	0	-	-
Potri.001G187400	0	0	0	0	0	-	-
Potri.001G187500	2.24	1.79	1.91	1.1	2.38	TINY2	Integrase-type DNA-binding superfamily protein
Potri.001G187600	0.38	0.64	0	0.46	0.23	-	Ankyrin repeat family protein
Potri.001G187700	0	0	0	0	0	AtENODL7	early nodulin-like protein 7
Potri.001G187800	0	0	0	0	0	-	-
Potri.001G187900	0	0	0	0	0	AtCESA1	cellulose synthase 1
Potri.001G188000	0.17	0.2	0.33	0.42	0	-	Uncharacterised protein family (UPF0497)
Potri.001G188100	0	0	0	0	0	-	photosynthetic electron transfer B
Potri.001G188200	0	0	0	0	0	-	Core-2/I-branching beta-1,6-N-acetylglucosaminyltransferase family protein
Potri.001G188300	19.8	24.68	18.97	16.92	13.54	-	mitotic phosphoprotein N\' end (MPPN) family protein
Potri.001G188400	0	0	0	0	0	-	-
Potri.001G188500	0	0	0	0	0	GATA9	GATA transcription factor 9
Potri.001G188600	2.32	2.23	2.55	0.67	0.27	-	nucleotidyltransferases
Potri.001G188700	10.04	7.02	0.82	5.42	8.21	-	Protein of unknown function (DUF1677)
Potri.001G188800	0	0	0	0	0	ATHB-15	Homeobox-leucine zipper family protein / lipid-binding START domain-containing protein
Potri.001G188900	4.05	1.48	2.24	0.87	4.6	-	-
Potri.001G189000	0	0	0	0	0	-	-
Potri.001G189100	0.21	0	0.22	0	0.27	-	Protein kinase family protein
Potri.001G189200	7.39	10.84	14.79	5.68	15.15	-	-
Potri.001G189300	1.27	0	0	0	0	-	-
Potri.001G189400	0	0.51	0.76	1.24	0.86	DTA4	downstream target of AGL15-4
Potri.001G189500	55.86	137.52	52.08	125.32	63.47	ABCG36	ABC-2 and Plant PDR ABC-type transporter family protein
Potri.001G189600	0	0	0	0	0	-	-
Potri.001G189700	0.34	0.99	0	0.35	1.73	ATNADP-ME4	NADP-malic enzyme 4
Potri.001G189800	0	0	0	0	0	-	Homeodomain-like superfamily protein
Potri.001G189900	1.1	2.44	2.31	0.19	0.23	AHP4	HPT phosphotransmitter 4
Potri.001G190000	0	0	0	0	0	ELF7	hydroxyproline-rich glycoprotein family protein
Potri.001G190100	46.15	53.86	29.38	26.44	68.32	-	2-oxoglutarate (2OG) and Fe(II)-dependent oxygenase superfamily protein
Potri.001G190200	45.61	31.91	20.31	9.47	8.18	-	protein kinase family protein / peptidoglycan-binding LysM domain-containing protein
Potri.001G190300	40.9	43.65	21.55	10.34	12.79	IAA26	phytochrome-associated protein 1
Potri.001G190400	8.54	4.59	7.45	6.66	4.94	ATHXK2	hexokinase 2
Potri.001G190500	0.77	1.73	0.98	0.65	1.54	IQD26	IQ-domain 26
Potri.001G190600	0	0	0	0	0	-	-
Potri.001G190700	35.23	53.03	192.17	31.57	21.98	ATOXS3	oxidative stress 3
Potri.001G190800	1.21	0	0.73	0	1.15	PFN1	profilin 1
Potri.001G190900	0	0	0	0	0	-	-
Potri.001G191000	2213.86	856.41	542.63	303.41	173.91	-	HAD superfamily, subfamily IIIB acid phosphatase
Potri.001G191100	52.86	53.99	44.85	51.35	32.25	-	Insulinase (Peptidase family M16) protein
Potri.001G191200	3.86	8.03	5.87	5.47	1.08	-	ATP-dependent peptidases;nucleotide binding;serine-type endopeptidases;DNA helicases;ATP binding;damaged DNA binding;nucleoside-triphosphatases
Potri.001G191300	0	0	0	0	0	AR791	actin binding protein family
Potri.001G191400	16.29	40.79	254.57	17.02	43.65	-	GDSL-like Lipase/Acylhydrolase superfamily protein
Potri.001G191500	0.08	0	0	0	0	PAB6	poly(A) binding protein 6
Potri.001G191600	0	0	0	0	0	-	GDSL-like Lipase/Acylhydrolase superfamily protein
Potri.001G191700	0	0	0	0	0	-	Leucine-rich repeat transmembrane protein kinase protein
Potri.001G191800	0.42	0.92	3.2	10.63	7.01	-	basic helix-loop-helix (bHLH) DNA-binding superfamily protein
Potri.001G191900	0	0	0	0	0	AHP6	histidine phosphotransfer protein 6
Potri.001G192000	40.28	37.85	12.91	12.88	12.32	-	Protein of unknown function (DUF567)
Potri.001G192100	1.54	26.14	9.53	20.97	7.18	ATBCB	blue-copper-binding protein
Potri.001G192200	0.63	2.34	3.12	1.63	2.91	-	Glycosyl hydrolase superfamily protein
Potri.001G192300	8.25	5.3	4.01	6.49	3.61	-	-
Potri.001G192400	2.29	0	0	0	3.55	MBD10	methyl-CPG-binding domain 10
Potri.001G192500	25.46	35.01	34.68	27.83	23.36	-	-
Potri.001G192600	0.85	0.17	0.14	0	0.41	-	HSP20-like chaperones superfamily protein
Potri.001G192700	36.09	14.67	15.59	18.76	20.73	-	-
Potri.001G192800	12.75	11.28	4.96	20.03	38.09	-	-
Potri.001G192900	0	0	0	0	0.41	-	hAT dimerisation domain-containing protein
Potri.001G193000	162.84	119.07	79.39	78.52	119.63	PLDALPHA2	phospholipase D alpha 2
Potri.001G193100	28.24	24.56	19.64	20.25	26.1	-	SNARE-like superfamily protein
Potri.001G193200	1.14	0.23	0	0.47	0	ATSPX1	SPX domain gene 1
Potri.001G193300	8.71	7.59	7.52	5.86	6.04	RUS1	Protein of unknown function, DUF647
Potri.001G193400	34.51	49.41	32.15	53.44	34.45	-	-
Potri.001G193500	34.8	54.46	95.27	44.19	53.06	-	Embryo-specific protein 3, (ATS3)
Potri.001G193600	0	0	0	0	0	-	Amino acid dehydrogenase family protein
Potri.001G193700	33.54	40.51	44.28	35.23	23.37	-	Ubiquitin-conjugating enzyme family protein
Potri.001G193800	0	0	0	0	0	-	zinc ion binding;nucleic acid binding
Potri.001G193900	11.74	8.85	4.6	6.37	5.53	-	Tudor/PWWP/MBT superfamily protein
Potri.001G194000	261.77	391.49	443.73	441.76	224.17	-	Ribosomal L28e protein family
Potri.001G194100	2.19	15.5	4.94	53.08	4.82	-	-
Potri.001G194200	0	0	0	0	0	-	-
Potri.001G194300	0	0	0	0	0	-	-
Potri.001G194400	309.57	320.63	340.26	217.04	183.94	CHMP1B	vacuolar protein sorting 46.1
Potri.001G194500	0	0.75	0.76	0.47	0	-	Major facilitator superfamily protein
Potri.001G194600	0	0	0	0	0	-	zinc ion binding;nucleic acid binding
Potri.001G194700	0	0	0	0	0	-	-
Potri.001G194800	0	0	0	0	0	-	Chloroplast Ycf2;ATPase, AAA type, core
Potri.001G194900	0	0	0	0	0	-	-
Potri.001G195000	0	0	0	0	0	-	-
Potri.001G195100	0	0	0	0	0	-	zinc ion binding;nucleic acid binding
Potri.001G195200	0	0	0	0	0	-	-
Potri.001G195300	14.06	19.29	22.98	19.35	15.12	-	RNA methyltransferase family protein
Potri.001G195400	0	0	0	0	0	-	-
Potri.001G195500	0	0	0	0	0	-	-
Potri.001G195600	0	0	0	0	0	-	-
Potri.001G195700	0	0	0	0	0	-	-
Potri.001G195800	0	0	0	0	0	-	-
Potri.001G195900	20.31	15.87	19.94	20.79	15.66	-	Core-2/I-branching beta-1,6-N-acetylglucosaminyltransferase family protein
Potri.001G196000	0	0	0	0	0	IAR3	peptidase M20/M25/M40 family protein
Potri.001G196100	0	0	0	0	0	-	-
Potri.001G196200	0	0	0	0	0	-	hAT dimerisation domain-containing protein
Potri.001G196300	0	0	0	0	0	MED9	-
Potri.001G196400	0	0	0	0	0	LBD22	LOB domain-containing protein 22
Potri.001G196500	28.97	28.59	20.32	21.51	9.21	-	RNA-binding (RRM/RBD/RNP motifs) family protein
Potri.001G196600	4.57	3.38	2.9	3.73	3.64	-	Calcineurin-like metallo-phosphoesterase superfamily protein
Potri.001G196700	22.72	21.84	21.18	21.81	17.71	-	SMAD/FHA domain-containing protein
Potri.001G196800	26.81	27.08	25.93	25.91	23.21	-	Survival protein SurE-like phosphatase/nucleotidase
Potri.001G196900	0	0	0	0	0	-	-
Potri.001G197000	0	0	0.34	0.11	0.25	ATMYB26	myb domain protein 26
Potri.001G197100	0	0	0	0	0	iqd8	IQ-domain 8
Potri.001G197200	28.71	31.18	30.29	23.64	20.51	-	SNARE-like superfamily protein
Potri.001G197300	20.37	16.82	6.45	13.92	14.19	ATB	Protein phosphatase 2A, regulatory subunit PR55
Potri.001G197400	0	0	0	0	0	UBP7	ubiquitin-specific protease 7
Potri.001G197500	8.98	5.26	4.33	4.35	4.96	-	ATPase E1-E2 type family protein / haloacid dehalogenase-like hydrolase family protein
Potri.001G197600	54.4	43.66	41.36	49.6	35.54	CKL2	casein kinase 1-like protein 2
Potri.001G197700	17.07	11	10.08	7.33	9.17	-	Protein of unknown function (DUF3511)
Potri.001G197800	0	0	0	0	0	-	-
Potri.001G197900	106.77	93.02	92.17	103.51	70.02	EIF4A1	eukaryotic translation initiation factor 4A1
Potri.001G198000	1.06	0	1.06	0	1.75	-	Dihydrolipoamide acetyltransferase, long form protein
Potri.001G198100	45.69	60.97	51.69	56.05	32.9	ATTIM23-1	translocase of inner mitochondrial membrane 23
Potri.001G198200	0	0	0	0	0	-	-
Potri.001G198300	0	0	0	0	0	-	Protein kinase protein with adenine nucleotide alpha hydrolases-like domain
Potri.001G198400	0	0	0	0	0	HAB1	homology to ABI1
Potri.001G198500	0.4	0.24	0	0	0	HAB2	homology to ABI2
Potri.001G198600	26.28	26.31	19.02	24.13	11.7	-	DNA binding;DNA-directed RNA polymerases
Potri.001G198700	15.57	17.36	19.63	10.46	12.66	-	Ribosomal protein L18ae family
Potri.001G198800	0	0	0	0	0	-	-
Potri.001G198900	0.33	0.77	1.13	0.99	1.57	-	hydroxyproline-rich glycoprotein family protein
Potri.001G199000	0	0	0	0	0	APM1	aminopeptidase M1
Potri.001G199100	56.72	59.71	20.2	30.76	8.88	-	Pyridoxal-5\'-phosphate-dependent enzyme family protein
Potri.001G199200	3.38	2.58	0	0	0	ATXIK	Myosin family protein with Dil domain
Potri.001G199300	0	0	0	0	0	-	Pectin lyase-like superfamily protein
Potri.001G199400	0	0	0	0	0	-	-
Potri.001G199500	48.05	56.4	77.5	57.5	49.93	-	Ubiquitin-conjugating enzyme family protein
Potri.001G199600	9.28	7.48	9.34	6.43	5.36	-	Amino acid dehydrogenase family protein
Potri.001G199700	0	0	0	0	0	-	Class II aaRS and biotin synthetases superfamily protein
Potri.001G199800	0	0	0	0	0	-	-
[truncated: 39,337 more rows]

## Sheet: S4
Table S4. Genes contained in co-expression modules.
Gene	dynamicModule	mergeModule
Potri.001G000900	yellow	brown
Potri.001G001600	lightpink2	lightblue4
Potri.001G001700	blue2	indianred2
Potri.001G002000	magenta4	coral1
Potri.001G002500	sienna2	sienna2
Potri.001G003100	thistle2	darkmagenta
Potri.001G003400	blue	lightblue4
Potri.001G003800	brown4	lightblue4
Potri.001G004100	lightpink4	lightpink4
Potri.001G004500	blue	lightblue4
Potri.001G004600	palevioletred2	brown
Potri.001G004800	darkseagreen4	brown
Potri.001G005000	thistle2	darkmagenta
Potri.001G005100	skyblue	slateblue
Potri.001G005500	deeppink1	brown
Potri.001G005900	brown	brown
Potri.001G006000	lightsteelblue1	lightsteelblue1
Potri.001G006300	darkslateblue	brown
Potri.001G006700	blue	lightblue4
Potri.001G007000	lightyellow	darkolivegreen2
Potri.001G007300	yellow	brown
Potri.001G007800	tan	darkolivegreen2
Potri.001G008300	thistle1	mediumpurple2
Potri.001G008400	tan	darkolivegreen2
Potri.001G009100	yellow3	lightcyan
Potri.001G009700	brown	brown
Potri.001G010000	darkmagenta	darkmagenta
Potri.001G010500	coral	brown
Potri.001G010600	lightyellow	darkolivegreen2
Potri.001G010800	mediumpurple1	darkolivegreen2
Potri.001G011000	salmon	brown
Potri.001G011200	lightsteelblue1	lightsteelblue1
Potri.001G011300	firebrick3	lightblue4
Potri.001G011500	darkturquoise	darkolivegreen2
Potri.001G011700	yellowgreen	indianred2
Potri.001G011900	green	brown
Potri.001G012000	green	brown
Potri.001G012800	honeydew1	brown
Potri.001G013000	blueviolet	brown
Potri.001G013200	magenta	magenta
Potri.001G013400	orangered4	lightcyan
Potri.001G013500	indianred2	indianred2
Potri.001G013600	darkseagreen4	brown
Potri.001G013700	red	blue4
Potri.001G013800	firebrick4	darkmagenta
Potri.001G013900	yellow2	darkolivegreen1
Potri.001G014200	skyblue3	sienna2
Potri.001G015000	navajowhite2	sienna2
Potri.001G015400	skyblue1	darkseagreen2
Potri.001G015500	black	brown
Potri.001G015600	green	brown
Potri.001G015900	greenyellow	brown
Potri.001G016200	brown2	brown
Potri.001G016300	lightcyan	lightcyan
Potri.001G016700	lightblue3	darkolivegreen2
Potri.001G016900	plum2	coral1
Potri.001G017000	ivory	lightblue4
Potri.001G017300	violet	lightblue4
Potri.001G017500	slateblue	slateblue
Potri.001G018200	orangered4	lightcyan
Potri.001G018300	bisque4	mediumpurple2
Potri.001G018500	red	blue4
Potri.001G018600	orangered3	lightblue4
Potri.001G018800	blue2	indianred2
Potri.001G019000	blue4	blue4
Potri.001G019400	turquoise	darkolivegreen2
Potri.001G020900	darkmagenta	darkmagenta
Potri.001G021300	lightskyblue4	sienna2
Potri.001G021500	firebrick2	antiquewhite1
Potri.001G021600	darkseagreen4	brown
Potri.001G022700	lightcoral	coral1
Potri.001G023100	orange	brown
Potri.001G023500	darkmagenta	darkmagenta
Potri.001G024000	mediumpurple2	mediumpurple2
Potri.001G024100	darkolivegreen1	darkolivegreen1
Potri.001G024200	lavenderblush3	indianred2
Potri.001G024300	royalblue	lightblue4
Potri.001G024600	plum	coral1
Potri.001G024800	yellow	brown
Potri.001G024900	black	brown
Potri.001G025300	firebrick4	darkmagenta
Potri.001G025600	paleturquoise	brown
Potri.001G026000	darkorange2	brown
Potri.001G026100	mediumpurple2	mediumpurple2
Potri.001G026200	salmon4	brown
Potri.001G026300	lightpink3	lightcyan
Potri.001G026600	cyan	slateblue
Potri.001G026700	yellow2	darkolivegreen1
Potri.001G026800	skyblue3	sienna2
Potri.001G027300	orangered1	darkolivegreen2
Potri.001G028000	plum	coral1
Potri.001G028400	mistyrose	darkolivegreen2
Potri.001G028500	green4	lightcyan
Potri.001G029600	yellow	brown
Potri.001G029700	orangered	darkolivegreen2
Potri.001G029900	greenyellow	brown
Potri.001G030000	tan4	darkmagenta
Potri.001G030100	deeppink	darkseagreen2
Potri.001G030200	pink3	brown
Potri.001G030700	salmon4	brown
Potri.001G030800	honeydew1	brown
Potri.001G030900	green	brown
Potri.001G031800	darkgreen	lightblue4
Potri.001G032400	pink	darkolivegreen2
Potri.001G032500	sienna3	sienna2
Potri.001G032800	red	blue4
Potri.001G032900	tan	darkolivegreen2
Potri.001G033200	green	brown
Potri.001G034400	pink4	slateblue
Potri.001G034700	orangered	darkolivegreen2
Potri.001G035100	thistle3	darkseagreen2
Potri.001G035200	ivory	lightblue4
Potri.001G035700	red	blue4
Potri.001G035800	orangered1	darkolivegreen2
Potri.001G036300	antiquewhite1	antiquewhite1
Potri.001G036400	salmon	brown
Potri.001G036900	darkturquoise	darkolivegreen2
Potri.001G037300	navajowhite1	lightblue4
Potri.001G037400	darkolivegreen2	darkolivegreen2
Potri.001G037500	lightcyan1	mediumpurple2
Potri.001G038000	coral	brown
Potri.001G038100	darkolivegreen1	darkolivegreen1
Potri.001G039200	pink	darkolivegreen2
Potri.001G041200	greenyellow	brown
Potri.001G041700	thistle3	darkseagreen2
Potri.001G041800	plum	coral1
Potri.001G041900	palevioletred2	brown
Potri.001G042400	lightyellow	darkolivegreen2
Potri.001G043100	lightskyblue4	sienna2
Potri.001G044000	thistle	coral1
Potri.001G044300	yellowgreen	indianred2
Potri.001G044500	midnightblue	slateblue
Potri.001G045600	midnightblue	slateblue
Potri.001G046100	pink	darkolivegreen2
Potri.001G046400	midnightblue	slateblue
Potri.001G046600	antiquewhite2	blue4
Potri.001G046700	palevioletred3	brown
Potri.001G047100	navajowhite2	sienna2
Potri.001G047200	brown1	brown
Potri.001G047400	coral2	slateblue
Potri.001G047600	coral2	slateblue
Potri.001G047800	darkorange	brown
Potri.001G048200	lightcoral	coral1
Potri.001G048700	plum2	coral1
Potri.001G048800	darkolivegreen4	coral1
Potri.001G049700	thistle4	slateblue
Potri.001G049800	steelblue	brown
Potri.001G049900	indianred4	darkmagenta
Potri.001G050000	tan4	darkmagenta
Potri.001G050100	thistle3	darkseagreen2
Potri.001G050600	violet	lightblue4
Potri.001G051200	plum1	coral1
Potri.001G051400	palevioletred3	brown
Potri.001G051500	blue	lightblue4
Potri.001G051600	blue	lightblue4
Potri.001G051700	yellowgreen	indianred2
Potri.001G051900	coral1	coral1
Potri.001G052100	green4	lightcyan
Potri.001G052300	brown	brown
Potri.001G052400	lightskyblue4	sienna2
Potri.001G053500	orangered3	lightblue4
Potri.001G053700	lightcoral	coral1
Potri.001G054400	blue	lightblue4
Potri.001G054500	lightcyan	lightcyan
Potri.001G054900	skyblue4	brown
Potri.001G055100	plum3	plum3
Potri.001G055300	orange	brown
Potri.001G055400	turquoise	darkolivegreen2
Potri.001G056500	yellow3	lightcyan
Potri.001G056600	darkred	plum3
Potri.001G056700	palevioletred1	brown
Potri.001G056800	purple	brown
Potri.001G057700	indianred3	lightblue4
Potri.001G057800	floralwhite	brown
Potri.001G058100	white	darkmagenta
Potri.001G058600	grey60	sienna2
Potri.001G058700	steelblue	brown
Potri.001G059400	sienna3	sienna2
Potri.001G059900	saddlebrown	blue4
Potri.001G060000	black	brown
Potri.001G060100	coral	brown
Potri.001G060200	grey60	sienna2
Potri.001G060400	blue	lightblue4
Potri.001G061000	mediumorchid	brown
Potri.001G061100	palevioletred1	brown
Potri.001G061200	plum4	darkolivegreen2
Potri.001G061600	coral2	slateblue
Potri.001G061700	pink	darkolivegreen2
Potri.001G061800	darkorange2	brown
Potri.001G061900	navajowhite1	lightblue4
Potri.001G062000	mediumpurple	brown
Potri.001G062800	cyan	slateblue
Potri.001G063000	yellow	brown
Potri.001G063900	brown2	brown
Potri.001G064100	honeydew1	brown
Potri.001G064600	brown	brown
Potri.001G064900	steelblue	brown
Potri.001G065900	antiquewhite1	antiquewhite1
Potri.001G066200	greenyellow	brown
Potri.001G066400	cyan	slateblue
Potri.001G066700	darkorange	brown
Potri.001G066800	white	darkmagenta
Potri.001G066900	darkolivegreen	blue4
Potri.001G067000	blue	lightblue4
Potri.001G067100	blue	lightblue4
Potri.001G067400	chocolate4	plum3
Potri.001G067600	pink	darkolivegreen2
Potri.001G067800	lightcoral	coral1
Potri.001G067900	purple	brown
Potri.001G068000	orange	brown
Potri.001G068200	yellow4	darkolivegreen2
Potri.001G068300	yellowgreen	indianred2
Potri.001G068500	coral2	slateblue
Potri.001G068700	lightblue4	lightblue4
Potri.001G068800	coral1	coral1
Potri.001G068900	ivory	lightblue4
Potri.001G069000	lightsteelblue1	lightsteelblue1
Potri.001G069100	darkolivegreen	blue4
Potri.001G069200	magenta	magenta
Potri.001G070100	antiquewhite4	brown
Potri.001G070200	firebrick3	lightblue4
Potri.001G070400	cyan	slateblue
Potri.001G070700	salmon1	darkolivegreen2
Potri.001G070800	antiquewhite4	brown
Potri.001G070900	antiquewhite4	brown
Potri.001G071000	thistle4	slateblue
Potri.001G071100	lavenderblush2	blue4
Potri.001G071700	royalblue	lightblue4
Potri.001G071900	orangered1	darkolivegreen2
Potri.001G072000	brown	brown
Potri.001G072100	lightpink2	lightblue4
Potri.001G072300	lightyellow	darkolivegreen2
Potri.001G072600	darkolivegreen1	darkolivegreen1
Potri.001G072800	darkgreen	lightblue4
Potri.001G073600	deeppink1	brown
Potri.001G073900	plum1	coral1
Potri.001G074600	blue3	darkseagreen2
Potri.001G074700	navajowhite2	sienna2
Potri.001G074900	skyblue3	sienna2
Potri.001G075300	white	darkmagenta
Potri.001G075500	magenta4	coral1
Potri.001G076300	salmon2	lightsteelblue1
Potri.001G077200	mediumpurple4	coral4
Potri.001G077300	blue2	indianred2
Potri.001G077400	greenyellow	brown
Potri.001G078100	darkviolet	darkseagreen2
Potri.001G078600	steelblue	brown
Potri.001G078700	darkseagreen3	darkseagreen2
Potri.001G078900	deeppink1	brown
Potri.001G079000	blue	lightblue4
Potri.001G079100	lightpink4	lightpink4
Potri.001G079600	lavenderblush2	blue4
Potri.001G079800	tan	darkolivegreen2
Potri.001G079900	salmon	brown
Potri.001G080400	palevioletred2	brown
Potri.001G081300	tan	darkolivegreen2
Potri.001G081500	lightcoral	coral1
Potri.001G081600	thistle2	darkmagenta
Potri.001G082000	honeydew	slateblue
Potri.001G082100	firebrick2	antiquewhite1
Potri.001G082500	turquoise	darkolivegreen2
Potri.001G082900	mediumpurple1	darkolivegreen2
Potri.001G083100	mistyrose	darkolivegreen2
Potri.001G083300	darkorange	brown
Potri.001G083900	coral3	slateblue
Potri.001G084000	magenta	magenta
Potri.001G084200	indianred2	indianred2
Potri.001G084300	brown4	lightblue4
Potri.001G084400	orange	brown
Potri.001G084500	darkmagenta	darkmagenta
Potri.001G085200	floralwhite	brown
Potri.001G085500	darkviolet	darkseagreen2
Potri.001G086100	tan	darkolivegreen2
Potri.001G086300	black	brown
Potri.001G086600	lightslateblue	darkolivegreen2
Potri.001G086800	coral	brown
Potri.001G087100	yellow3	lightcyan
Potri.001G087400	plum2	coral1
Potri.001G087500	purple	brown
Potri.001G087600	brown	brown
Potri.001G087800	lightcyan1	mediumpurple2
Potri.001G088200	magenta	magenta
Potri.001G088300	grey60	sienna2
Potri.001G088700	thistle2	darkmagenta
Potri.001G088800	coral1	coral1
Potri.001G089300	plum2	coral1
Potri.001G089400	lightcyan1	mediumpurple2
Potri.001G089600	paleturquoise	brown
Potri.001G089800	thistle1	mediumpurple2
Potri.001G090300	thistle	coral1
Potri.001G090400	antiquewhite1	antiquewhite1
Potri.001G090600	palevioletred2	brown
Potri.001G090700	midnightblue	slateblue
Potri.001G090800	grey60	sienna2
Potri.001G090900	navajowhite2	sienna2
Potri.001G091000	sienna2	sienna2
Potri.001G091300	thistle2	darkmagenta
Potri.001G091400	darkorange	brown
Potri.001G092500	red	blue4
Potri.001G092600	plum	coral1
Potri.001G092900	lightyellow	darkolivegreen2
Potri.001G093100	magenta3	antiquewhite1
Potri.001G093300	darkgreen	lightblue4
Potri.001G093500	lightsteelblue1	lightsteelblue1
Potri.001G093600	mediumpurple4	coral4
Potri.001G093800	blueviolet	brown
Potri.001G093900	salmon4	brown
Potri.001G094100	midnightblue	slateblue
Potri.001G094900	darkviolet	darkseagreen2
Potri.001G095300	deeppink1	brown
Potri.001G095800	brown1	brown
Potri.001G097200	lightsteelblue1	lightsteelblue1
Potri.001G097300	antiquewhite1	antiquewhite1
Potri.001G097400	plum3	plum3
Potri.001G097700	mediumorchid	brown
Potri.001G098100	cyan	slateblue
Potri.001G098300	yellow2	darkolivegreen1
Potri.001G098600	skyblue3	sienna2
Potri.001G099300	magenta4	coral1
Potri.001G099400	lightyellow	darkolivegreen2
Potri.001G099700	plum4	darkolivegreen2
Potri.001G100000	navajowhite1	lightblue4
Potri.001G100100	lightblue4	lightblue4
Potri.001G100200	coral4	coral4
Potri.001G100300	greenyellow	brown
Potri.001G100700	orangered1	darkolivegreen2
Potri.001G101000	navajowhite	blue4
Potri.001G101100	thistle1	mediumpurple2
Potri.001G101400	floralwhite	brown
Potri.001G101600	indianred4	darkmagenta
Potri.001G101700	green	brown
Potri.001G101900	lightcyan1	mediumpurple2
Potri.001G102100	deeppink	darkseagreen2
Potri.001G102200	lightslateblue	darkolivegreen2
Potri.001G102300	lightyellow	darkolivegreen2
Potri.001G102400	turquoise	darkolivegreen2
Potri.001G102600	red	blue4
Potri.001G103300	lightgreen	blue4
Potri.001G103800	palevioletred2	brown
Potri.001G104300	coral	brown
Potri.001G104700	pink3	brown
Potri.001G105200	red	blue4
Potri.001G105600	greenyellow	brown
Potri.001G105900	midnightblue	slateblue
Potri.001G106000	indianred4	darkmagenta
Potri.001G106600	bisque4	mediumpurple2
Potri.001G106800	darkturquoise	darkolivegreen2
Potri.001G107000	grey60	sienna2
Potri.001G107200	darkorange2	brown
Potri.001G107300	skyblue4	brown
Potri.001G107500	honeydew1	brown
Potri.001G107600	darkturquoise	darkolivegreen2
Potri.001G107800	darkgreen	lightblue4
Potri.001G108100	plum	coral1
Potri.001G108200	darkgreen	lightblue4
Potri.001G108300	darkmagenta	darkmagenta
Potri.001G108700	red	blue4
Potri.001G108800	floralwhite	brown
Potri.001G109200	coral2	slateblue
Potri.001G109500	magenta4	coral1
Potri.001G110000	tan	darkolivegreen2
Potri.001G110100	blueviolet	brown
Potri.001G110200	grey60	sienna2
Potri.001G110300	darkorange2	brown
Potri.001G110700	lightyellow	darkolivegreen2
Potri.001G111400	purple	brown
Potri.001G111700	orangered1	darkolivegreen2
Potri.001G111800	lavenderblush1	blue4
Potri.001G112000	yellow	brown
Potri.001G112100	turquoise	darkolivegreen2
Potri.001G112200	yellow3	lightcyan
Potri.001G112300	green	brown
Potri.001G112600	coral2	slateblue
Potri.001G112700	salmon2	lightsteelblue1
Potri.001G113100	indianred3	lightblue4
Potri.001G113200	tan4	darkmagenta
Potri.001G113300	yellow	brown
Potri.001G113600	thistle2	darkmagenta
Potri.001G113800	plum	coral1
Potri.001G113900	coral2	slateblue
Potri.001G114000	skyblue3	sienna2
Potri.001G114100	darkorange2	brown
Potri.001G114600	darkseagreen2	darkseagreen2
Potri.001G115000	black	brown
Potri.001G115500	yellowgreen	indianred2
Potri.001G115800	skyblue	slateblue
Potri.001G115900	plum1	coral1
Potri.001G116100	salmon2	lightsteelblue1
Potri.001G117000	lightcyan	lightcyan
Potri.001G117500	white	darkmagenta
Potri.001G117600	navajowhite	blue4
Potri.001G117700	ivory	lightblue4
Potri.001G117900	thistle	coral1
Potri.001G118100	white	darkmagenta
Potri.001G118300	skyblue4	brown
Potri.001G118400	blue	lightblue4
Potri.001G118500	orange	brown
Potri.001G118700	deeppink	darkseagreen2
Potri.001G118800	lightcyan	lightcyan
Potri.001G118900	steelblue	brown
Potri.001G119000	lightcyan	lightcyan
Potri.001G119300	lightblue4	lightblue4
Potri.001G119500	navajowhite2	sienna2
Potri.001G119800	sienna4	brown
Potri.001G119900	turquoise	darkolivegreen2
Potri.001G120400	lightcoral	coral1
Potri.001G120800	mediumpurple3	mediumpurple2
Potri.001G120900	orangered4	lightcyan
Potri.001G121100	blueviolet	brown
Potri.001G121200	salmon4	brown
Potri.001G121600	blue2	indianred2
Potri.001G122700	brown4	lightblue4
Potri.001G123200	blue	lightblue4
Potri.001G123500	purple	brown
Potri.001G123600	orange	brown
Potri.001G123800	darkslateblue	brown
Potri.001G124100	darkseagreen3	darkseagreen2
Potri.001G124200	pink3	brown
Potri.001G124300	grey60	sienna2
Potri.001G124500	lightgreen	blue4
Potri.001G124900	lightpink3	lightcyan
Potri.001G125200	lavenderblush1	blue4
Potri.001G126100	navajowhite1	lightblue4
Potri.001G126400	purple	brown
Potri.001G126500	skyblue4	brown
Potri.001G127300	thistle4	slateblue
Potri.001G127600	pink	darkolivegreen2
Potri.001G128200	darkgreen	lightblue4
Potri.001G129000	darkolivegreen2	darkolivegreen2
Potri.001G129100	palevioletred1	brown
Potri.001G129500	darkgreen	lightblue4
Potri.001G129800	magenta3	antiquewhite1
Potri.001G130200	cyan	slateblue
Potri.001G130500	green4	lightcyan
Potri.001G130700	palevioletred3	brown
Potri.001G131000	mistyrose	darkolivegreen2
Potri.001G131300	lavenderblush1	blue4
Potri.001G131400	darkorange2	brown
Potri.001G131600	darkseagreen3	darkseagreen2
Potri.001G132000	lightcoral	coral1
Potri.001G132700	firebrick2	antiquewhite1
Potri.001G132800	darkturquoise	darkolivegreen2
Potri.001G133100	skyblue1	darkseagreen2
Potri.001G133200	darkolivegreen4	coral1
Potri.001G133600	skyblue4	brown
Potri.001G134000	royalblue	lightblue4
Potri.001G134100	indianred4	darkmagenta
Potri.001G135200	purple	brown
Potri.001G135900	mediumpurple2	mediumpurple2
Potri.001G136600	darkgreen	lightblue4
Potri.001G136800	yellow3	lightcyan
Potri.001G137200	mediumpurple2	mediumpurple2
Potri.001G137700	pink	darkolivegreen2
Potri.001G137900	skyblue4	brown
Potri.001G138100	midnightblue	slateblue
Potri.001G138300	darkgreen	lightblue4
Potri.001G138400	magenta3	antiquewhite1
Potri.001G138900	greenyellow	brown
Potri.001G139500	green4	lightcyan
Potri.001G140000	pink3	brown
Potri.001G140200	darkseagreen2	darkseagreen2
Potri.001G140300	darkolivegreen4	coral1
Potri.001G140500	tan	darkolivegreen2
Potri.001G140600	saddlebrown	blue4
Potri.001G140700	violet	lightblue4
Potri.001G140800	yellow	brown
Potri.001G141200	darkgrey	lightblue4
Potri.001G141300	sienna3	sienna2
Potri.001G141400	plum3	plum3
Potri.001G141500	midnightblue	slateblue
Potri.001G141600	orange	brown
Potri.001G142100	ivory	lightblue4
Potri.001G142200	tan	darkolivegreen2
Potri.001G142500	midnightblue	slateblue
Potri.001G142600	plum1	coral1
Potri.001G143200	bisque4	mediumpurple2
Potri.001G143400	lightgreen	blue4
Potri.001G143500	coral2	slateblue
Potri.001G143600	darkred	plum3
Potri.001G143800	antiquewhite4	brown
Potri.001G143900	ivory	lightblue4
Potri.001G144300	orangered4	lightcyan
Potri.001G144500	lightcyan	lightcyan
Potri.001G144800	skyblue2	coral1
Potri.001G145100	red	blue4
Potri.001G145500	mediumorchid	brown
Potri.001G145700	steelblue	brown
Potri.001G145800	turquoise	darkolivegreen2
Potri.001G145900	mediumpurple4	coral4
Potri.001G146400	darkseagreen4	brown
Potri.001G146500	darkgrey	lightblue4
Potri.001G146700	cyan	slateblue
Potri.001G146800	cyan	slateblue
Potri.001G146900	thistle2	darkmagenta
Potri.001G147000	lightslateblue	darkolivegreen2
Potri.001G147200	coral3	slateblue
Potri.001G147300	plum	coral1
Potri.001G147400	chocolate4	plum3
Potri.001G147600	salmon2	lightsteelblue1
Potri.001G148000	lightgreen	blue4
Potri.001G148200	pink	darkolivegreen2
Potri.001G148600	blue	lightblue4
Potri.001G148700	palevioletred3	brown
Potri.001G148900	lightpink3	lightcyan
Potri.001G149200	darkgreen	lightblue4
Potri.001G149300	ivory	lightblue4
Potri.001G149400	thistle2	darkmagenta
Potri.001G149600	steelblue	brown
Potri.001G149800	mediumpurple3	mediumpurple2
Potri.001G150200	turquoise	darkolivegreen2
Potri.001G150300	salmon1	darkolivegreen2
Potri.001G150600	thistle4	slateblue
Potri.001G151300	lightcoral	coral1
Potri.001G152000	plum1	coral1
Potri.001G152200	coral1	coral1
Potri.001G152500	lightslateblue	darkolivegreen2
Potri.001G152700	thistle1	mediumpurple2
Potri.001G152800	sienna2	sienna2
Potri.001G153000	orange	brown
Potri.001G153100	palevioletred1	brown
Potri.001G154100	darkolivegreen2	darkolivegreen2
Potri.001G154200	deeppink	darkseagreen2
Potri.001G154300	darkseagreen3	darkseagreen2
Potri.001G154500	palevioletred3	brown
Potri.001G154600	darkorange2	brown
Potri.001G154700	skyblue	slateblue
Potri.001G155100	darkolivegreen	blue4
Potri.001G155300	coral2	slateblue
Potri.001G155500	green	brown
Potri.001G155700	skyblue1	darkseagreen2
Potri.001G156100	lavenderblush2	blue4
Potri.001G156300	honeydew1	brown
Potri.001G156500	coral3	slateblue
Potri.001G157400	violet	lightblue4
Potri.001G157600	ivory	lightblue4
Potri.001G157800	brown	brown
Potri.001G157900	firebrick4	darkmagenta
Potri.001G158000	skyblue	slateblue
Potri.001G158100	midnightblue	slateblue
Potri.001G158800	darkolivegreen2	darkolivegreen2
Potri.001G158900	brown4	lightblue4
Potri.001G159000	chocolate4	plum3
Potri.001G159700	steelblue	brown
Potri.001G160100	green	brown
Potri.001G160400	blue	lightblue4
Potri.001G161000	skyblue	slateblue
Potri.001G161100	firebrick3	lightblue4
Potri.001G161600	yellow	brown
Potri.001G161700	darkorange2	brown
Potri.001G161900	white	darkmagenta
Potri.001G162200	violet	lightblue4
Potri.001G162500	royalblue	lightblue4
Potri.001G162600	ivory	lightblue4
Potri.001G162800	chocolate4	plum3
Potri.001G162900	lightcyan	lightcyan
Potri.001G163100	brown4	lightblue4
Potri.001G163300	greenyellow	brown
Potri.001G163400	plum	coral1
Potri.001G163600	yellow	brown
Potri.001G163700	purple	brown
Potri.001G164000	honeydew	slateblue
Potri.001G164100	darkmagenta	darkmagenta
Potri.001G164300	green	brown
Potri.001G164700	turquoise	darkolivegreen2
Potri.001G165600	salmon	brown
Potri.001G165800	mediumorchid	brown
Potri.001G165900	palevioletred1	brown
Potri.001G166000	maroon	coral1
Potri.001G166100	yellow3	lightcyan
Potri.001G166200	mistyrose	darkolivegreen2
Potri.001G166500	thistle1	mediumpurple2
Potri.001G166600	maroon	coral1
Potri.001G166900	coral3	slateblue
Potri.001G167300	yellow	brown
Potri.001G167400	lightpink4	lightpink4
Potri.001G167600	coral3	slateblue
Potri.001G167700	green	brown
Potri.001G167900	cyan	slateblue
Potri.001G168000	orangered	darkolivegreen2
Potri.001G168200	greenyellow	brown
Potri.001G168300	tan	darkolivegreen2
Potri.001G169000	grey60	sienna2
Potri.001G169600	darkred	plum3
Potri.001G169700	thistle1	mediumpurple2
Potri.001G170100	royalblue	lightblue4
Potri.001G170400	lightcyan1	mediumpurple2
Potri.001G170700	greenyellow	brown
Potri.001G171000	thistle	coral1
Potri.001G171200	lavenderblush3	indianred2
Potri.001G171600	palevioletred3	brown
Potri.001G171800	lightpink3	lightcyan
Potri.001G172100	skyblue	slateblue
Potri.001G172500	white	darkmagenta
Potri.001G172700	darkturquoise	darkolivegreen2
Potri.001G172800	yellow4	darkolivegreen2
Potri.001G173100	thistle2	darkmagenta
Potri.001G173500	steelblue	brown
Potri.001G173700	orangered4	lightcyan
Potri.001G173800	lavenderblush2	blue4
Potri.001G174300	white	darkmagenta
Potri.001G174600	sienna2	sienna2
Potri.001G174900	yellow	brown
Potri.001G175000	bisque4	mediumpurple2
Potri.001G175200	ivory	lightblue4
Potri.001G175600	yellow	brown
Potri.001G175800	red	blue4
Potri.001G176600	palevioletred2	brown
Potri.001G176900	mediumpurple4	coral4
Potri.001G177000	deeppink	darkseagreen2
Potri.001G177400	pink4	slateblue
Potri.001G177500	navajowhite2	sienna2
Potri.001G177700	cyan	slateblue
Potri.001G178300	midnightblue	slateblue
Potri.001G178400	plum4	darkolivegreen2
Potri.001G178800	yellow	brown
Potri.001G179000	lightcyan1	mediumpurple2
Potri.001G179100	brown4	lightblue4
Potri.001G180100	violet	lightblue4
Potri.001G180500	red	blue4
Potri.001G181000	bisque4	mediumpurple2
Potri.001G182000	white	darkmagenta
Potri.001G182100	cyan	slateblue
Potri.001G182700	salmon4	brown
Potri.001G182900	cyan	slateblue
Potri.001G183200	blue4	blue4
Potri.001G183500	pink3	brown
Potri.001G183600	darkturquoise	darkolivegreen2
Potri.001G184000	skyblue2	coral1
Potri.001G184700	greenyellow	brown
Potri.001G185500	yellow3	lightcyan
Potri.001G185600	skyblue3	sienna2
Potri.001G185700	plum1	coral1
Potri.001G186100	steelblue	brown
Potri.001G186200	lightcyan1	mediumpurple2
Potri.001G186700	deeppink	darkseagreen2
Potri.001G186800	grey60	sienna2
Potri.001G186900	bisque4	mediumpurple2
Potri.001G187000	yellowgreen	indianred2
Potri.001G188300	darkmagenta	darkmagenta
Potri.001G188700	sienna3	sienna2
Potri.001G188900	salmon1	darkolivegreen2
Potri.001G189200	plum	coral1
Potri.001G189500	mediumpurple4	coral4
Potri.001G190100	blue4	blue4
Potri.001G190200	brown2	brown
Potri.001G190300	salmon4	brown
Potri.001G190400	firebrick2	antiquewhite1
Potri.001G190700	lightskyblue4	sienna2
Potri.001G191000	black	brown
Potri.001G191100	royalblue	lightblue4
Potri.001G191200	lavenderblush2	blue4
Potri.001G191400	lightskyblue4	sienna2
Potri.001G191800	brown1	brown
Potri.001G192100	midnightblue	slateblue
Potri.001G192300	greenyellow	brown
Potri.001G192500	red	blue4
Potri.001G192700	darkseagreen2	darkseagreen2
Potri.001G192800	darkgreen	lightblue4
Potri.001G193000	darkviolet	darkseagreen2
Potri.001G193100	thistle3	darkseagreen2
Potri.001G193400	orangered	darkolivegreen2
Potri.001G193500	lightskyblue4	sienna2
Potri.001G193700	saddlebrown	blue4
Potri.001G193900	brown	brown
Potri.001G194000	darkolivegreen	blue4
Potri.001G194100	turquoise	darkolivegreen2
Potri.001G194400	thistle1	mediumpurple2
Potri.001G195300	skyblue3	sienna2
Potri.001G196500	mediumpurple	brown
Potri.001G197200	tan4	darkmagenta
Potri.001G197300	navajowhite2	sienna2
Potri.001G197600	plum1	coral1
Potri.001G197900	violet	lightblue4
Potri.001G198100	honeydew	slateblue
Potri.001G198600	ivory	lightblue4
Potri.001G198700	orangered4	lightcyan
Potri.001G199100	palevioletred3	brown
Potri.001G199500	sienna3	sienna2
Potri.001G199600	lightcyan1	mediumpurple2
Potri.001G200300	skyblue2	coral1
Potri.001G200600	purple	brown
Potri.001G200700	yellow	brown
Potri.001G201400	lightsteelblue	darkmagenta
Potri.001G201800	black	brown
Potri.001G204000	blueviolet	brown
Potri.001G204200	greenyellow	brown
Potri.001G204600	indianred2	indianred2
Potri.001G204900	skyblue3	sienna2
Potri.001G205300	mediumpurple	brown
Potri.001G205400	purple	brown
Potri.001G205500	brown	brown
Potri.001G206600	yellow	brown
Potri.001G206700	plum1	coral1
Potri.001G207000	darkgreen	lightblue4
Potri.001G207100	skyblue1	darkseagreen2
Potri.001G207200	orangered4	lightcyan
Potri.001G207900	darkolivegreen	blue4
Potri.001G208200	darkmagenta	darkmagenta
Potri.001G209100	magenta	magenta
Potri.001G209300	salmon	brown
Potri.001G209600	lightcoral	coral1
Potri.001G209800	darkorange2	brown
Potri.001G210000	salmon2	lightsteelblue1
Potri.001G210500	indianred4	darkmagenta
Potri.001G210600	darkgrey	lightblue4
Potri.001G210900	lightcyan	lightcyan
Potri.001G211500	mediumpurple3	mediumpurple2
Potri.001G211700	purple	brown
Potri.001G212700	lightyellow	darkolivegreen2
Potri.001G213000	antiquewhite2	blue4
Potri.001G213100	lightpink4	lightpink4
Potri.001G213200	lightgreen	blue4
Potri.001G213800	sienna2	sienna2
Potri.001G214500	tan	darkolivegreen2
Potri.001G214600	darkred	plum3
Potri.001G215400	tan	darkolivegreen2
Potri.001G215700	black	brown
Potri.001G215800	purple	brown
Potri.001G216000	blueviolet	brown
Potri.001G216100	pink	darkolivegreen2
Potri.001G216600	darkolivegreen	blue4
Potri.001G216900	firebrick2	antiquewhite1
Potri.001G217800	salmon1	darkolivegreen2
Potri.001G218400	lightpink4	lightpink4
Potri.001G218800	turquoise	darkolivegreen2
Potri.001G219100	thistle4	slateblue
Potri.001G219200	midnightblue	slateblue
Potri.001G219300	thistle3	darkseagreen2
Potri.001G219500	lightyellow	darkolivegreen2
Potri.001G219700	blue2	indianred2
Potri.001G220100	darkslateblue	brown
Potri.001G220300	lavenderblush3	indianred2
Potri.001G220600	coral1	coral1
Potri.001G220800	thistle2	darkmagenta
Potri.001G221000	navajowhite1	lightblue4
Potri.001G221900	sienna2	sienna2
Potri.001G222200	yellow3	lightcyan
Potri.001G222300	plum2	coral1
Potri.001G222500	lightgreen	blue4
Potri.001G223300	turquoise	darkolivegreen2
Potri.001G224100	steelblue	brown
Potri.001G224700	darkolivegreen	blue4
Potri.001G224900	magenta4	coral1
Potri.001G225000	greenyellow	brown
Potri.001G225200	brown	brown
Potri.001G225500	blue	lightblue4
Potri.001G225800	pink	darkolivegreen2
Potri.001G226400	turquoise	darkolivegreen2
Potri.001G226500	midnightblue	slateblue
Potri.001G226700	turquoise	darkolivegreen2
Potri.001G226900	brown4	lightblue4
Potri.001G227000	lightyellow	darkolivegreen2
Potri.001G228000	darkorange	brown
Potri.001G228100	mediumorchid	brown
Potri.001G229000	pink3	brown
Potri.001G229500	pink	darkolivegreen2
Potri.001G229700	slateblue	slateblue
Potri.001G229800	antiquewhite4	brown
Potri.001G230000	darkolivegreen	blue4
Potri.001G230100	darkmagenta	darkmagenta
Potri.001G230200	plum	coral1
Potri.001G230500	yellowgreen	indianred2
Potri.001G230600	darkgreen	lightblue4
Potri.001G230900	lightyellow	darkolivegreen2
Potri.001G231000	plum	coral1
Potri.001G231100	brown	brown
Potri.001G231300	thistle1	mediumpurple2
Potri.001G231400	indianred3	lightblue4
Potri.001G231500	salmon4	brown
Potri.001G231800	navajowhite	blue4
Potri.001G232600	magenta3	antiquewhite1
Potri.001G232800	lightpink2	lightblue4
Potri.001G233000	mediumpurple1	darkolivegreen2
Potri.001G233200	yellow	brown
Potri.001G233300	sienna3	sienna2
Potri.001G234200	darkseagreen3	darkseagreen2
Potri.001G234500	skyblue3	sienna2
Potri.001G234600	turquoise	darkolivegreen2
Potri.001G234800	salmon4	brown
Potri.001G234900	grey60	sienna2
Potri.001G235400	darkorange	brown
Potri.001G235500	coral	brown
Potri.001G235700	darkslateblue	brown
Potri.001G235800	lightyellow	darkolivegreen2
Potri.001G236100	brown2	brown
Potri.001G236400	yellow	brown
Potri.001G236500	brown1	brown
Potri.001G236700	brown1	brown
Potri.001G236900	salmon	brown
Potri.001G237100	coral1	coral1
Potri.001G237200	grey60	sienna2
Potri.001G237800	darkolivegreen4	coral1
Potri.001G238500	brown2	brown
Potri.001G238800	floralwhite	brown
Potri.001G239100	cyan	slateblue
Potri.001G239200	palevioletred3	brown
Potri.001G239300	red	blue4
Potri.001G239900	turquoise	darkolivegreen2
Potri.001G240200	saddlebrown	blue4
Potri.001G240300	grey60	sienna2
Potri.001G240400	lightyellow	darkolivegreen2
Potri.001G240900	mediumpurple	brown
Potri.001G241400	blue	lightblue4
Potri.001G241500	violet	lightblue4
Potri.001G241600	black	brown
Potri.001G241800	orangered	darkolivegreen2
Potri.001G242000	turquoise	darkolivegreen2
Potri.001G242100	mediumpurple4	coral4
Potri.001G242200	thistle1	mediumpurple2
Potri.001G243300	lightyellow	darkolivegreen2
Potri.001G243400	thistle2	darkmagenta
Potri.001G243500	violet	lightblue4
Potri.001G243600	lightsteelblue	darkmagenta
Potri.001G244300	turquoise	darkolivegreen2
Potri.001G244400	steelblue	brown
Potri.001G244800	lightpink4	lightpink4
Potri.001G245000	cyan	slateblue
Potri.001G245200	darkgrey	lightblue4
Potri.001G245300	indianred4	darkmagenta
Potri.001G245500	green	brown
Potri.001G245800	lightgreen	blue4
Potri.001G245900	royalblue	lightblue4
Potri.001G246200	slateblue	slateblue
Potri.001G246400	lavenderblush3	indianred2
Potri.001G246500	lightcyan1	mediumpurple2
Potri.001G246600	indianred3	lightblue4
Potri.001G246800	white	darkmagenta
Potri.001G246900	salmon	brown
Potri.001G247400	blue3	darkseagreen2
Potri.001G247700	plum4	darkolivegreen2
Potri.001G247800	orange	brown
Potri.001G248100	blue	lightblue4
Potri.001G248400	lightgreen	blue4
Potri.001G248600	mediumpurple3	mediumpurple2
Potri.001G248800	thistle4	slateblue
Potri.001G248900	antiquewhite2	blue4
Potri.001G249100	darkolivegreen	blue4
Potri.001G249200	lightsteelblue	darkmagenta
Potri.001G249300	darkviolet	darkseagreen2
Potri.001G249600	palevioletred3	brown
Potri.001G249900	lightcyan	lightcyan
Potri.001G250100	salmon4	brown
Potri.001G250500	yellow4	darkolivegreen2
Potri.001G250700	coral1	coral1
Potri.001G251700	brown	brown
Potri.001G252000	coral3	slateblue
Potri.001G252100	black	brown
Potri.001G252300	plum1	coral1
Potri.001G252600	thistle4	slateblue
Potri.001G253000	tan	darkolivegreen2
Potri.001G253100	thistle4	slateblue
Potri.001G253300	lightcoral	coral1
Potri.001G253500	green	brown
Potri.001G253700	darkmagenta	darkmagenta
Potri.001G253800	coral2	slateblue
Potri.001G253900	indianred3	lightblue4
Potri.001G254000	darkgrey	lightblue4
Potri.001G254300	coral1	coral1
Potri.001G254600	blue4	blue4
Potri.001G254800	green	brown
Potri.001G255100	darkgreen	lightblue4
Potri.001G255800	honeydew	slateblue
Potri.001G256400	chocolate4	plum3
Potri.001G256900	magenta4	coral1
Potri.001G257000	yellow4	darkolivegreen2
Potri.001G257100	mediumpurple3	mediumpurple2
Potri.001G257400	indianred3	lightblue4
Potri.001G257500	lightcoral	coral1
Potri.001G257600	darkgrey	lightblue4
Potri.001G258000	brown	brown
Potri.001G258100	darkseagreen2	darkseagreen2
Potri.001G259000	indianred4	darkmagenta
Potri.001G259100	purple	brown
Potri.001G262000	thistle4	slateblue
Potri.001G262100	antiquewhite2	blue4
Potri.001G262200	orange	brown
Potri.001G262600	blue4	blue4
Potri.001G263000	tan4	darkmagenta
Potri.001G263800	antiquewhite1	antiquewhite1
Potri.001G264100	blueviolet	brown
Potri.001G264500	maroon	coral1
Potri.001G264700	mediumorchid	brown
Potri.001G264900	maroon	coral1
Potri.001G265200	thistle1	mediumpurple2
Potri.001G265600	coral3	slateblue
Potri.001G266000	black	brown
Potri.001G266700	darkseagreen2	darkseagreen2
Potri.001G267400	red	blue4
Potri.001G267800	pink4	slateblue
Potri.001G268500	brown1	brown
Potri.001G268600	mediumpurple1	darkolivegreen2
Potri.001G269200	mediumpurple2	mediumpurple2
Potri.001G269400	blue3	darkseagreen2
Potri.001G269600	antiquewhite2	blue4
Potri.001G270000	midnightblue	slateblue
Potri.001G270100	thistle	coral1
Potri.001G270300	tan	darkolivegreen2
Potri.001G270500	pink	darkolivegreen2
Potri.001G270600	darkturquoise	darkolivegreen2
Potri.001G270800	turquoise	darkolivegreen2
Potri.001G270900	turquoise	darkolivegreen2
Potri.001G271300	firebrick3	lightblue4
Potri.001G271500	salmon1	darkolivegreen2
Potri.001G271700	ivory	lightblue4
Potri.001G271900	chocolate4	plum3
Potri.001G272100	lightpink4	lightpink4
Potri.001G272700	lightcyan	lightcyan
Potri.001G272800	lightpink3	lightcyan
Potri.001G273000	deeppink1	brown
Potri.001G273200	tan4	darkmagenta
Potri.001G273400	yellow2	darkolivegreen1
Potri.001G273900	thistle	coral1
Potri.001G274300	red	blue4
Potri.001G274400	coral4	coral4
Potri.001G275000	bisque4	mediumpurple2
Potri.001G275300	skyblue4	brown
Potri.001G275500	yellow	brown
Potri.001G275600	navajowhite1	lightblue4
Potri.001G275800	yellow4	darkolivegreen2
Potri.001G275900	darkgrey	lightblue4
Potri.001G276400	cyan	slateblue
Potri.001G277100	thistle1	mediumpurple2
Potri.001G277300	maroon	coral1
Potri.001G277700	green4	lightcyan
Potri.001G277900	sienna3	sienna2
Potri.001G278000	sienna4	brown
Potri.001G278200	magenta	magenta
Potri.001G278500	turquoise	darkolivegreen2
Potri.001G278600	firebrick2	antiquewhite1
Potri.001G278900	blue	lightblue4
Potri.001G279100	turquoise	darkolivegreen2
Potri.001G279300	yellow3	lightcyan
Potri.001G279500	lavenderblush3	indianred2
Potri.001G279700	orangered1	darkolivegreen2
Potri.001G279900	darkorange2	brown
Potri.001G280200	green4	lightcyan
Potri.001G280500	skyblue3	sienna2
Potri.001G280600	yellow	brown
Potri.001G280700	midnightblue	slateblue
Potri.001G281200	pink3	brown
Potri.001G281300	steelblue	brown
Potri.001G281400	plum	coral1
Potri.001G281700	sienna4	brown
Potri.001G281800	deeppink1	brown
Potri.001G281900	sienna4	brown
Potri.001G282100	navajowhite	blue4
Potri.001G282900	lavenderblush1	blue4
Potri.001G285100	coral2	slateblue
Potri.001G285300	skyblue	slateblue
Potri.001G285500	blue	lightblue4
Potri.001G285600	greenyellow	brown
Potri.001G285700	red	blue4
Potri.001G285800	antiquewhite4	brown
Potri.001G286400	turquoise	darkolivegreen2
Potri.001G286500	brown	brown
Potri.001G286700	firebrick2	antiquewhite1
Potri.001G286900	brown	brown
Potri.001G287000	coral	brown
Potri.001G287100	turquoise	darkolivegreen2
Potri.001G287400	skyblue2	coral1
Potri.001G287500	lightsteelblue	darkmagenta
Potri.001G287700	skyblue1	darkseagreen2
Potri.001G287900	tan	darkolivegreen2
Potri.001G288200	steelblue	brown
Potri.001G288600	turquoise	darkolivegreen2
Potri.001G289300	yellow3	lightcyan
Potri.001G289500	grey60	sienna2
Potri.001G289700	green	brown
Potri.001G289800	mediumorchid	brown
Potri.001G291300	blue4	blue4
Potri.001G292000	darkorange	brown
Potri.001G292300	skyblue2	coral1
Potri.001G293400	navajowhite	blue4
Potri.001G294400	skyblue1	darkseagreen2
Potri.001G294800	turquoise	darkolivegreen2
Potri.001G294900	magenta	magenta
Potri.001G295100	salmon	brown
Potri.001G295200	indianred4	darkmagenta
Potri.001G295500	turquoise	darkolivegreen2
Potri.001G295800	lightcyan	lightcyan
Potri.001G295900	lightgreen	blue4
Potri.001G296100	skyblue4	brown
Potri.001G296200	tan4	darkmagenta
Potri.001G296400	blue	lightblue4
Potri.001G296500	darkviolet	darkseagreen2
Potri.001G296600	yellowgreen	indianred2
Potri.001G296800	darkgreen	lightblue4
Potri.001G297000	mediumpurple2	mediumpurple2
Potri.001G297200	mediumpurple1	darkolivegreen2
Potri.001G297300	skyblue4	brown
Potri.001G297400	skyblue2	coral1
Potri.001G297500	darkmagenta	darkmagenta
Potri.001G298200	plum3	plum3
Potri.001G298300	darkturquoise	darkolivegreen2
Potri.001G298700	brown4	lightblue4
Potri.001G299000	darkolivegreen	blue4
Potri.001G299400	blueviolet	brown
Potri.001G299500	coral4	coral4
Potri.001G299700	yellowgreen	indianred2
Potri.001G300100	darkorange2	brown
Potri.001G300500	orangered4	lightcyan
Potri.001G300900	darkorange	brown
Potri.001G301000	skyblue2	coral1
Potri.001G301100	coral1	coral1
Potri.001G301900	midnightblue	slateblue
Potri.001G302400	turquoise	darkolivegreen2
Potri.001G303900	purple	brown
Potri.001G304000	darkseagreen4	brown
Potri.001G304100	salmon	brown
Potri.001G304600	floralwhite	brown
Potri.001G304700	tan4	darkmagenta
Potri.001G304800	turquoise	darkolivegreen2
Potri.001G304900	firebrick4	darkmagenta
Potri.001G305300	plum2	coral1
Potri.001G305700	orangered	darkolivegreen2
Potri.001G305800	skyblue	slateblue
Potri.001G306000	mediumpurple4	coral4
Potri.001G306100	mediumorchid	brown
Potri.001G306300	violet	lightblue4
Potri.001G306500	slateblue	slateblue
Potri.001G307200	lavenderblush3	indianred2
Potri.001G307400	purple	brown
Potri.001G307500	turquoise	darkolivegreen2
Potri.001G307600	royalblue	lightblue4
Potri.001G307700	pink3	brown
Potri.001G307800	lightsteelblue1	lightsteelblue1
Potri.001G308300	green	brown
Potri.001G308600	orangered	darkolivegreen2
Potri.001G309000	antiquewhite2	blue4
Potri.001G309100	skyblue	slateblue
Potri.001G309200	skyblue3	sienna2
Potri.001G309300	plum1	coral1
Potri.001G309500	darkolivegreen2	darkolivegreen2
Potri.001G309800	salmon2	lightsteelblue1
Potri.001G309900	turquoise	darkolivegreen2
Potri.001G310400	deeppink	darkseagreen2
Potri.001G310500	orangered	darkolivegreen2
Potri.001G310900	steelblue	brown
Potri.001G311000	pink	darkolivegreen2
Potri.001G311300	black	brown
Potri.001G311600	plum4	darkolivegreen2
Potri.001G311700	darkmagenta	darkmagenta
Potri.001G312800	plum1	coral1
Potri.001G313000	slateblue	slateblue
Potri.001G313300	bisque4	mediumpurple2
Potri.001G313900	lightslateblue	darkolivegreen2
Potri.001G314100	lightsteelblue	darkmagenta
Potri.001G314200	darkturquoise	darkolivegreen2
Potri.001G314500	lavenderblush1	blue4
Potri.001G314800	skyblue2	coral1
Potri.001G315000	blue4	blue4
Potri.001G315800	lightblue4	lightblue4
Potri.001G316300	tan	darkolivegreen2
Potri.001G316400	skyblue3	sienna2
Potri.001G317300	turquoise	darkolivegreen2
Potri.001G317600	royalblue	lightblue4
Potri.001G317700	tan4	darkmagenta
Potri.001G318500	black	brown
Potri.001G319100	orange	brown
Potri.001G319800	white	darkmagenta
Potri.001G319900	salmon	brown
Potri.001G320000	magenta3	antiquewhite1
Potri.001G320400	mediumorchid	brown
Potri.001G320500	palevioletred2	brown
Potri.001G320800	darkolivegreen4	coral1
Potri.001G320900	greenyellow	brown
Potri.001G321000	lightblue4	lightblue4
Potri.001G321500	plum3	plum3
Potri.001G321600	darkred	plum3
Potri.001G322300	pink4	slateblue
Potri.001G322500	navajowhite	blue4
Potri.001G323000	darkmagenta	darkmagenta
Potri.001G323100	palevioletred1	brown
Potri.001G323300	chocolate4	plum3
Potri.001G323400	black	brown
Potri.001G324300	darkmagenta	darkmagenta
Potri.001G324400	orangered1	darkolivegreen2
Potri.001G324500	darkturquoise	darkolivegreen2
Potri.001G325000	saddlebrown	blue4
Potri.001G325100	mediumpurple1	darkolivegreen2
Potri.001G325200	lightblue3	darkolivegreen2
Potri.001G325400	lavenderblush3	indianred2
Potri.001G325700	yellow2	darkolivegreen1
Potri.001G325800	coral2	slateblue
Potri.001G326400	firebrick4	darkmagenta
Potri.001G326500	skyblue3	sienna2
Potri.001G326600	skyblue4	brown
Potri.001G327100	deeppink	darkseagreen2
Potri.001G327300	coral	brown
Potri.001G328000	turquoise	darkolivegreen2
Potri.001G328100	lightpink4	lightpink4
Potri.001G328300	coral2	slateblue
Potri.001G328800	magenta	magenta
Potri.001G328900	lightpink4	lightpink4
Potri.001G329100	mediumorchid	brown
Potri.001G329300	darkseagreen3	darkseagreen2
Potri.001G329400	greenyellow	brown
Potri.001G329500	plum2	coral1
Potri.001G329600	plum1	coral1
Potri.001G329700	green	brown
Potri.001G329900	yellowgreen	indianred2
Potri.001G330200	brown4	lightblue4
Potri.001G330300	black	brown
Potri.001G330400	lightpink3	lightcyan
Potri.001G330500	midnightblue	slateblue
Potri.001G331400	purple	brown
Potri.001G331500	orangered	darkolivegreen2
Potri.001G331600	magenta	magenta
Potri.001G331700	coral2	slateblue
Potri.001G331800	yellow	brown
Potri.001G331900	lavenderblush3	indianred2
Potri.001G332200	darkolivegreen4	coral1
Potri.001G332500	darkorange	brown
Potri.001G333100	mediumpurple1	darkolivegreen2
Potri.001G333200	mediumpurple3	mediumpurple2
Potri.001G333500	navajowhite2	sienna2
Potri.001G333700	palevioletred2	brown
Potri.001G333800	steelblue	brown
Potri.001G334000	white	darkmagenta
Potri.001G334100	saddlebrown	blue4
Potri.001G334300	bisque4	mediumpurple2
Potri.001G334500	blue	lightblue4
Potri.001G334700	blue	lightblue4
Potri.001G334900	yellow3	lightcyan
Potri.001G335000	purple	brown
Potri.001G335100	indianred2	indianred2
Potri.001G335300	mediumpurple	brown
Potri.001G335600	tan	darkolivegreen2
Potri.001G335700	tan4	darkmagenta
Potri.001G336800	saddlebrown	blue4
Potri.001G336900	steelblue	brown
Potri.001G337100	red	blue4
Potri.001G337200	indianred4	darkmagenta
Potri.001G337300	greenyellow	brown
Potri.001G337400	skyblue	slateblue
Potri.001G338000	purple	brown
Potri.001G338100	darkolivegreen4	coral1
Potri.001G338400	orangered4	lightcyan
Potri.001G338900	yellow4	darkolivegreen2
Potri.001G339200	navajowhite2	sienna2
Potri.001G339900	firebrick4	darkmagenta
Potri.001G340000	thistle4	slateblue
Potri.001G340300	ivory	lightblue4
Potri.001G340400	royalblue	lightblue4
Potri.001G340600	royalblue	lightblue4
Potri.001G340800	navajowhite2	sienna2
Potri.001G340900	magenta4	coral1
Potri.001G341100	honeydew	slateblue
Potri.001G341300	thistle	coral1
Potri.001G341400	white	darkmagenta
Potri.001G342000	brown2	brown
Potri.001G342200	pink	darkolivegreen2
Potri.001G342400	royalblue	lightblue4
Potri.001G342500	skyblue3	sienna2
Potri.001G342700	magenta	magenta
Potri.001G342800	plum2	coral1
Potri.001G342900	antiquewhite4	brown
Potri.001G343100	orangered4	lightcyan
Potri.001G343400	turquoise	darkolivegreen2
Potri.001G343500	mediumorchid	brown
Potri.001G343600	ivory	lightblue4
Potri.001G343700	pink3	brown
Potri.001G343900	black	brown
Potri.001G344000	brown4	lightblue4
Potri.001G344400	darkolivegreen	blue4
Potri.001G344800	plum2	coral1
Potri.001G344900	salmon	brown
Potri.001G345200	orangered1	darkolivegreen2
Potri.001G345500	salmon2	lightsteelblue1
Potri.001G346100	navajowhite2	sienna2
Potri.001G346200	thistle	coral1
Potri.001G346700	coral3	slateblue
Potri.001G347100	purple	brown
Potri.001G347800	tan4	darkmagenta
Potri.001G347900	thistle2	darkmagenta
Potri.001G348000	brown4	lightblue4
Potri.001G348100	darkolivegreen2	darkolivegreen2
Potri.001G348300	brown4	lightblue4
Potri.001G348500	plum2	coral1
Potri.001G348800	plum	coral1
Potri.001G348900	thistle	coral1
Potri.001G349400	brown	brown
Potri.001G349600	darkorange2	brown
Potri.001G349800	lightcyan	lightcyan
Potri.001G349900	mediumpurple1	darkolivegreen2
Potri.001G350200	pink	darkolivegreen2
Potri.001G350300	darkorange2	brown
Potri.001G350400	greenyellow	brown
Potri.001G350500	plum2	coral1
Potri.001G351000	lightcyan	lightcyan
Potri.001G351200	darkviolet	darkseagreen2
Potri.001G351400	plum1	coral1
Potri.001G351500	blue2	indianred2
Potri.001G351800	blue4	blue4
Potri.001G352000	deeppink1	brown
Potri.001G352100	tan	darkolivegreen2
Potri.001G352400	steelblue	brown
Potri.001G352500	mediumpurple2	mediumpurple2
Potri.001G352600	saddlebrown	blue4
Potri.001G352800	lightsteelblue1	lightsteelblue1
Potri.001G353500	green4	lightcyan
Potri.001G353800	lightcyan	lightcyan
Potri.001G353900	antiquewhite2	blue4
Potri.001G354000	lightgreen	blue4
Potri.001G354600	green	brown
Potri.001G354700	lightcyan	lightcyan
Potri.001G355100	blue	lightblue4
Potri.001G355600	coral4	coral4
Potri.001G356100	mediumpurple4	coral4
Potri.001G356300	yellow	brown
Potri.001G356400	paleturquoise	brown
Potri.001G356500	white	darkmagenta
Potri.001G356700	salmon4	brown
Potri.001G356900	lightpink4	lightpink4
Potri.001G357000	orangered	darkolivegreen2
Potri.001G357200	sienna3	sienna2
Potri.001G357600	coral1	coral1
Potri.001G357800	darkseagreen4	brown
Potri.001G357900	darkorange2	brown
Potri.001G358300	darkseagreen3	darkseagreen2
Potri.001G358400	orangered3	lightblue4
Potri.001G358600	coral2	slateblue
Potri.001G358700	salmon4	brown
Potri.001G358800	darkorange2	brown
Potri.001G359100	darkmagenta	darkmagenta
Potri.001G359200	darkslateblue	brown
Potri.001G359500	indianred4	darkmagenta
Potri.001G359600	honeydew	slateblue
Potri.001G359900	brown2	brown
Potri.001G360100	yellow	brown
Potri.001G360300	white	darkmagenta
Potri.001G360600	green	brown
Potri.001G360700	black	brown
Potri.001G360800	darkseagreen3	darkseagreen2
Potri.001G361100	lightgreen	blue4
Potri.001G361500	honeydew	slateblue
Potri.001G361700	steelblue	brown
Potri.001G362000	black	brown
Potri.001G362100	yellow4	darkolivegreen2
Potri.001G362300	magenta	magenta
Potri.001G362600	turquoise	darkolivegreen2
Potri.001G363600	mediumpurple1	darkolivegreen2
Potri.001G364000	orange	brown
Potri.001G365100	lightyellow	darkolivegreen2
Potri.001G365400	turquoise	darkolivegreen2
Potri.001G365500	honeydew	slateblue
Potri.001G365600	grey60	sienna2
Potri.001G365800	mediumpurple2	mediumpurple2
Potri.001G366000	thistle2	darkmagenta
Potri.001G366100	mediumpurple2	mediumpurple2
Potri.001G366200	black	brown
Potri.001G366500	red	blue4
Potri.001G366700	royalblue	lightblue4
Potri.001G366800	lightgreen	blue4
Potri.001G367500	thistle	coral1
Potri.001G367900	chocolate4	plum3
Potri.001G368000	orange	brown
Potri.001G368900	lightblue4	lightblue4
Potri.001G369100	mistyrose	darkolivegreen2
Potri.001G369200	orange	brown
Potri.001G369400	mediumpurple3	mediumpurple2
Potri.001G369500	darkmagenta	darkmagenta
Potri.001G369600	mediumpurple	brown
Potri.001G370200	orangered4	lightcyan
Potri.001G370500	yellow4	darkolivegreen2
Potri.001G370800	green4	lightcyan
Potri.001G371500	purple	brown
Potri.001G371700	magenta	magenta
Potri.001G371900	thistle1	mediumpurple2
Potri.001G372000	red	blue4
Potri.001G372100	honeydew1	brown
Potri.001G372600	darkgreen	lightblue4
Potri.001G373400	thistle	coral1
Potri.001G373900	skyblue	slateblue
Potri.001G374000	darkorange2	brown
Potri.001G375500	green	brown
Potri.001G375700	lavenderblush3	indianred2
Potri.001G375800	darkolivegreen	blue4
Potri.001G376500	lightpink4	lightpink4
Potri.001G376900	firebrick3	lightblue4
Potri.001G377200	darkviolet	darkseagreen2
Potri.001G377400	yellowgreen	indianred2
Potri.001G377500	magenta4	coral1
Potri.001G377800	lightpink2	lightblue4
Potri.001G378000	brown	brown
Potri.001G378300	turquoise	darkolivegreen2
Potri.001G378400	lightblue3	darkolivegreen2
Potri.001G379000	darkgreen	lightblue4
Potri.001G379800	darkseagreen3	darkseagreen2
Potri.001G380000	darkolivegreen	blue4
Potri.001G380100	plum2	coral1
Potri.001G380200	lightcyan	lightcyan
Potri.001G380500	mediumpurple	brown
Potri.001G380800	lightsteelblue	darkmagenta
Potri.001G381000	turquoise	darkolivegreen2
Potri.001G381300	indianred3	lightblue4
Potri.001G381700	cyan	slateblue
Potri.001G382100	red	blue4
Potri.001G382400	lightcyan1	mediumpurple2
Potri.001G382700	brown2	brown
Potri.001G383000	blue2	indianred2
Potri.001G383500	purple	brown
Potri.001G383600	blue	lightblue4
Potri.001G384000	antiquewhite4	brown
Potri.001G384300	skyblue4	brown
Potri.001G384600	skyblue2	coral1
Potri.001G384700	thistle4	slateblue
Potri.001G385100	skyblue2	coral1
Potri.001G385200	brown	brown
Potri.001G385400	turquoise	darkolivegreen2
Potri.001G386000	lavenderblush2	blue4
Potri.001G386100	tan4	darkmagenta
Potri.001G386500	mediumpurple1	darkolivegreen2
Potri.001G386700	blue3	darkseagreen2
Potri.001G387300	purple	brown
Potri.001G387400	lightgreen	blue4
Potri.001G387900	navajowhite1	lightblue4
Potri.001G388100	blue4	blue4
Potri.001G388300	darkgreen	lightblue4
Potri.001G388400	coral	brown
Potri.001G388600	violet	lightblue4
Potri.001G388800	darkgreen	lightblue4
Potri.001G388900	orangered1	darkolivegreen2
Potri.001G389200	mediumpurple2	mediumpurple2
Potri.001G390200	honeydew1	brown
Potri.001G390400	honeydew	slateblue
Potri.001G390600	sienna4	brown
Potri.001G390700	salmon2	lightsteelblue1
Potri.001G390800	grey60	sienna2
Potri.001G391100	darkred	plum3
Potri.001G391200	turquoise	darkolivegreen2
Potri.001G391300	turquoise	darkolivegreen2
Potri.001G391400	skyblue	slateblue
Potri.001G391900	orangered1	darkolivegreen2
Potri.001G392600	red	blue4
Potri.001G392700	darkolivegreen1	darkolivegreen1
Potri.001G393400	honeydew1	brown
Potri.001G394000	palevioletred3	brown
Potri.001G394400	palevioletred3	brown
Potri.001G394600	antiquewhite4	brown
Potri.001G395100	red	blue4
Potri.001G395400	salmon2	lightsteelblue1
Potri.001G395700	plum4	darkolivegreen2
Potri.001G396100	plum1	coral1
Potri.001G396900	lightblue3	darkolivegreen2
Potri.001G397200	thistle1	mediumpurple2
Potri.001G397800	slateblue	slateblue
Potri.001G398100	salmon	brown
Potri.001G398600	red	blue4
Potri.001G398700	darkolivegreen2	darkolivegreen2
Potri.001G398800	darkseagreen3	darkseagreen2
Potri.001G399000	lightskyblue4	sienna2
Potri.001G399100	salmon2	lightsteelblue1
Potri.001G399600	white	darkmagenta
Potri.001G399900	indianred4	darkmagenta
Potri.001G400000	darkseagreen3	darkseagreen2
Potri.001G400100	yellowgreen	indianred2
Potri.001G400200	blue2	indianred2
Potri.001G400900	bisque4	mediumpurple2
Potri.001G402000	blue4	blue4
Potri.001G402400	lightcyan1	mediumpurple2
Potri.001G402500	ivory	lightblue4
Potri.001G402800	blue2	indianred2
Potri.001G402900	plum1	coral1
Potri.001G403000	turquoise	darkolivegreen2
Potri.001G403100	plum	coral1
Potri.001G403300	greenyellow	brown
Potri.001G403600	mediumpurple3	mediumpurple2
Potri.001G403700	brown2	brown
Potri.001G403900	royalblue	lightblue4
Potri.001G404100	blueviolet	brown
Potri.001G404600	darkgreen	lightblue4
Potri.001G404700	plum1	coral1
Potri.001G405200	plum4	darkolivegreen2
Potri.001G405500	mediumpurple3	mediumpurple2
Potri.001G405800	thistle	coral1
Potri.001G405900	magenta	magenta
Potri.001G406300	plum	coral1
Potri.001G406500	coral4	coral4
Potri.001G406700	indianred3	lightblue4
Potri.001G406900	mediumpurple3	mediumpurple2
Potri.001G407000	blue	lightblue4
Potri.001G407100	coral	brown
Potri.001G407500	skyblue3	sienna2
Potri.001G407800	mistyrose	darkolivegreen2
Potri.001G408200	mediumpurple2	mediumpurple2
Potri.001G408800	yellow3	lightcyan
Potri.001G409500	turquoise	darkolivegreen2
Potri.001G409600	darkolivegreen2	darkolivegreen2
Potri.001G409800	coral2	slateblue
Potri.001G410100	royalblue	lightblue4
Potri.001G410300	antiquewhite1	antiquewhite1
Potri.001G410400	salmon1	darkolivegreen2
Potri.001G410500	lightsteelblue1	lightsteelblue1
Potri.001G410600	lavenderblush1	blue4
Potri.001G410700	grey60	sienna2
Potri.001G411800	turquoise	darkolivegreen2
Potri.001G412000	cyan	slateblue
Potri.001G412100	palevioletred1	brown
Potri.001G412500	sienna4	brown
Potri.001G412900	royalblue	lightblue4
Potri.001G413700	honeydew	slateblue
Potri.001G414000	lightgreen	blue4
Potri.001G414200	pink	darkolivegreen2
Potri.001G414600	firebrick2	antiquewhite1
Potri.001G414700	thistle1	mediumpurple2
Potri.001G414800	honeydew1	brown
Potri.001G415400	greenyellow	brown
Potri.001G415600	paleturquoise	brown
Potri.001G415700	darkred	plum3
Potri.001G415900	salmon	brown
Potri.001G416200	violet	lightblue4
Potri.001G416300	grey60	sienna2
Potri.001G416400	blue2	indianred2
Potri.001G416500	salmon2	lightsteelblue1
Potri.001G416600	plum	coral1
Potri.001G416800	orangered4	lightcyan
Potri.001G417300	brown1	brown
Potri.001G418000	magenta	magenta
Potri.001G418400	indianred4	darkmagenta
Potri.001G418500	brown4	lightblue4
Potri.001G418900	lightgreen	blue4
Potri.001G419200	coral	brown
Potri.001G419300	skyblue4	brown
Potri.001G420300	indianred3	lightblue4
Potri.001G420400	darkgreen	lightblue4
Potri.001G420700	skyblue1	darkseagreen2
Potri.001G420800	maroon	coral1
Potri.001G420900	skyblue2	coral1
Potri.001G422600	indianred3	lightblue4
Potri.001G423400	darkseagreen4	brown
Potri.001G423500	tan4	darkmagenta
Potri.001G423700	darkred	plum3
Potri.001G423800	blueviolet	brown
Potri.001G424000	saddlebrown	blue4
Potri.001G424500	black	brown
Potri.001G424700	blue	lightblue4
Potri.001G424900	skyblue3	sienna2
Potri.001G430100	blue	lightblue4
Potri.001G430300	grey60	sienna2
Potri.001G431200	lightcyan	lightcyan
Potri.001G431300	darkgreen	lightblue4
Potri.001G431400	firebrick3	lightblue4
Potri.001G431800	mistyrose	darkolivegreen2
Potri.001G433600	blue	lightblue4
Potri.001G435300	bisque4	mediumpurple2
Potri.001G435400	mediumpurple4	coral4
Potri.001G435500	plum	coral1
Potri.001G435700	lightsteelblue1	lightsteelblue1
Potri.001G436100	brown4	lightblue4
Potri.001G436300	mistyrose	darkolivegreen2
Potri.001G436400	lightpink4	lightpink4
Potri.001G436500	lightcyan	lightcyan
Potri.001G436600	lightblue4	lightblue4
Potri.001G437200	honeydew	slateblue
Potri.001G437400	darkgreen	lightblue4
Potri.001G438400	pink	darkolivegreen2
Potri.001G438600	plum2	coral1
Potri.001G438700	plum2	coral1
Potri.001G438800	sienna2	sienna2
Potri.001G439200	blue3	darkseagreen2
Potri.001G439600	darkseagreen3	darkseagreen2
Potri.001G439800	skyblue	slateblue
Potri.001G440100	orange	brown
Potri.001G440600	bisque4	mediumpurple2
Potri.001G441200	sienna4	brown
Potri.001G441400	mediumpurple1	darkolivegreen2
Potri.001G441800	plum3	plum3
Potri.001G442100	chocolate4	plum3
Potri.001G442400	firebrick2	antiquewhite1
Potri.001G444300	sienna2	sienna2
Potri.001G445800	darkolivegreen1	darkolivegreen1
Potri.001G447200	darkorange2	brown
Potri.001G448400	yellow	brown
Potri.001G448800	darkseagreen4	brown
Potri.001G449400	blue	lightblue4
Potri.001G449500	palevioletred1	brown
Potri.001G449600	lavenderblush2	blue4
Potri.001G449800	lightyellow	darkolivegreen2
Potri.001G449900	lightyellow	darkolivegreen2
Potri.001G450000	lightyellow	darkolivegreen2
Potri.001G450100	antiquewhite4	brown
Potri.001G450800	grey60	sienna2
Potri.001G450900	lightpink4	lightpink4
Potri.001G451300	turquoise	darkolivegreen2
Potri.001G452000	navajowhite2	sienna2
Potri.001G452100	violet	lightblue4
Potri.001G452200	green	brown
Potri.001G452400	violet	lightblue4
Potri.001G452900	mediumpurple2	mediumpurple2
Potri.001G453400	firebrick3	lightblue4
Potri.001G453500	magenta	magenta
Potri.001G453900	orange	brown
Potri.001G454000	firebrick4	darkmagenta
Potri.001G454100	coral	brown
Potri.001G454300	slateblue	slateblue
Potri.001G454400	pink4	slateblue
Potri.001G454500	white	darkmagenta
Potri.001G454800	black	brown
Potri.001G454900	lightcoral	coral1
Potri.001G455000	royalblue	lightblue4
Potri.001G455400	deeppink	darkseagreen2
Potri.001G455500	pink	darkolivegreen2
Potri.001G455800	tan	darkolivegreen2
Potri.001G455900	green	brown
Potri.001G456300	palevioletred2	brown
Potri.001G456400	greenyellow	brown
Potri.001G456800	orangered1	darkolivegreen2
Potri.001G457900	grey60	sienna2
Potri.001G459100	turquoise	darkolivegreen2
Potri.001G459200	orangered	darkolivegreen2
Potri.001G459300	red	blue4
Potri.001G459400	midnightblue	slateblue
Potri.001G459700	greenyellow	brown
Potri.001G460000	honeydew1	brown
Potri.001G460100	palevioletred3	brown
Potri.001G460400	blue	lightblue4
Potri.001G461300	darkmagenta	darkmagenta
Potri.001G461700	darkred	plum3
Potri.001G461900	darkred	plum3
Potri.001G462700	turquoise	darkolivegreen2
Potri.001G462800	darkmagenta	darkmagenta
Potri.001G463000	darkorange	brown
Potri.001G463300	chocolate4	plum3
Potri.001G463800	plum2	coral1
Potri.001G464300	turquoise	darkolivegreen2
Potri.001G464400	palevioletred2	brown
Potri.001G465300	thistle3	darkseagreen2
Potri.001G465600	midnightblue	slateblue
Potri.001G465900	coral2	slateblue
Potri.001G466000	lightblue4	lightblue4
Potri.001G466200	skyblue	slateblue
Potri.001G466300	skyblue	slateblue
Potri.001G466400	skyblue	slateblue
Potri.001G467000	coral4	coral4
Potri.001G467100	magenta4	coral1
Potri.001G467800	navajowhite1	lightblue4
Potri.001G468100	ivory	lightblue4
Potri.001G468300	sienna3	sienna2
Potri.001G468500	sienna2	sienna2
Potri.001G469200	honeydew	slateblue
Potri.001G469300	thistle1	mediumpurple2
Potri.001G469500	steelblue	brown
Potri.001G469600	lightpink3	lightcyan
Potri.001G469800	yellow	brown
Potri.001G470000	navajowhite1	lightblue4
Potri.001G470100	mediumpurple4	coral4
Potri.001G470300	lightpink4	lightpink4
Potri.001G470900	orangered4	lightcyan
Potri.001G471000	green	brown
Potri.001G471200	lightblue3	darkolivegreen2
Potri.001G471500	lightslateblue	darkolivegreen2
Potri.001G471900	magenta4	coral1
Potri.001G472700	yellow	brown
Potri.002G000100	sienna4	brown
Potri.002G000300	lightcyan1	mediumpurple2
Potri.002G000500	tan	darkolivegreen2
Potri.002G001400	lightyellow	darkolivegreen2
Potri.002G001500	mediumpurple2	mediumpurple2
Potri.002G002000	lightcoral	coral1
Potri.002G002100	darkred	plum3
Potri.002G002200	paleturquoise	brown
Potri.002G002400	brown	brown
Potri.002G002700	thistle4	slateblue
Potri.002G003200	skyblue3	sienna2
Potri.002G003700	thistle	coral1
Potri.002G003800	red	blue4
Potri.002G004500	pink	darkolivegreen2
Potri.002G004600	green	brown
Potri.002G004900	turquoise	darkolivegreen2
Potri.002G005100	paleturquoise	brown
Potri.002G005500	brown4	lightblue4
Potri.002G006200	ivory	lightblue4
Potri.002G006400	white	darkmagenta
Potri.002G006600	pink3	brown
Potri.002G007100	blue	lightblue4
Potri.002G007700	mistyrose	darkolivegreen2
Potri.002G008800	skyblue1	darkseagreen2
Potri.002G009100	green	brown
Potri.002G009400	green	brown
Potri.002G009700	blue2	indianred2
Potri.002G009800	darkgreen	lightblue4
Potri.002G010100	orangered	darkolivegreen2
Potri.002G010200	thistle1	mediumpurple2
Potri.002G010300	thistle3	darkseagreen2
Potri.002G010600	thistle1	mediumpurple2
Potri.002G010800	brown2	brown
Potri.002G010900	darkolivegreen	blue4
Potri.002G011000	orangered4	lightcyan
Potri.002G011400	tan	darkolivegreen2
Potri.002G011800	darkorange2	brown
Potri.002G012000	mediumpurple	brown
Potri.002G012700	chocolate4	plum3
Potri.002G012800	skyblue1	darkseagreen2
Potri.002G013100	greenyellow	brown
Potri.002G013200	darkseagreen3	darkseagreen2
Potri.002G013700	black	brown
Potri.002G013900	black	brown
Potri.002G014400	darkslateblue	brown
Potri.002G014500	bisque4	mediumpurple2
Potri.002G014700	lightgreen	blue4
Potri.002G015100	brown4	lightblue4
Potri.002G015200	maroon	coral1
Potri.002G015900	lightcyan	lightcyan
Potri.002G016000	magenta4	coral1
Potri.002G016300	plum3	plum3
Potri.002G016500	firebrick4	darkmagenta
Potri.002G016600	palevioletred3	brown
Potri.002G016800	coral3	slateblue
Potri.002G016900	ivory	lightblue4
Potri.002G017000	brown	brown
Potri.002G017500	midnightblue	slateblue
Potri.002G017600	coral1	coral1
Potri.002G018000	magenta4	coral1
Potri.002G018100	darkgrey	lightblue4
Potri.002G018300	navajowhite2	sienna2
Potri.002G018400	floralwhite	brown
Potri.002G018700	blue3	darkseagreen2
Potri.002G018800	darkorange2	brown
Potri.002G018900	brown2	brown
Potri.002G019700	blue	lightblue4
Potri.002G020000	mediumorchid	brown
Potri.002G020400	grey60	sienna2
Potri.002G020500	white	darkmagenta
Potri.002G020700	lightgreen	blue4
Potri.002G020800	lightgreen	blue4
Potri.002G020900	lightsteelblue	darkmagenta
Potri.002G021400	midnightblue	slateblue
Potri.002G021500	antiquewhite4	brown
Potri.002G021800	chocolate4	plum3
Potri.002G022100	magenta3	antiquewhite1
Potri.002G022300	magenta	magenta
Potri.002G022900	pink	darkolivegreen2
Potri.002G023200	lightpink3	lightcyan
Potri.002G023300	magenta4	coral1
Potri.002G023700	coral	brown
Potri.002G023900	lightpink3	lightcyan
Potri.002G024200	lightyellow	darkolivegreen2
Potri.002G024300	thistle	coral1
Potri.002G024400	darkred	plum3
Potri.002G024600	thistle2	darkmagenta
Potri.002G024700	darkgreen	lightblue4
Potri.002G024900	lightpink4	lightpink4
Potri.002G025100	sienna3	sienna2
Potri.002G025200	orangered3	lightblue4
Potri.002G025300	darkred	plum3
Potri.002G025400	darkred	plum3
Potri.002G025500	darkred	plum3
Potri.002G025800	darkred	plum3
Potri.002G026100	darkred	plum3
Potri.002G026300	darkred	plum3
Potri.002G026400	green	brown
Potri.002G026700	coral4	coral4
Potri.002G026800	darkolivegreen1	darkolivegreen1
Potri.002G027200	saddlebrown	blue4
Potri.002G027900	pink	darkolivegreen2
Potri.002G028200	pink4	slateblue
Potri.002G028600	yellow	brown
Potri.002G028700	darkslateblue	brown
Potri.002G029300	blue	lightblue4
Potri.002G029600	bisque4	mediumpurple2
Potri.002G029900	thistle	coral1
Potri.002G030000	black	brown
Potri.002G030500	skyblue4	brown
Potri.002G030800	darkolivegreen4	coral1
Potri.002G031000	darkred	plum3
Potri.002G031100	skyblue3	sienna2
Potri.002G031400	darkorange	brown
Potri.002G031700	navajowhite2	sienna2
Potri.002G031800	indianred2	indianred2
Potri.002G031900	orange	brown
Potri.002G032300	palevioletred1	brown
Potri.002G032900	firebrick3	lightblue4
Potri.002G033100	pink4	slateblue
Potri.002G033300	skyblue2	coral1
Potri.002G033400	steelblue	brown
Potri.002G033600	firebrick3	lightblue4
Potri.002G033800	yellow	brown
Potri.002G033900	paleturquoise	brown
Potri.002G034000	salmon2	lightsteelblue1
Potri.002G034100	lightsteelblue	darkmagenta
Potri.002G034200	navajowhite2	sienna2
Potri.002G034400	maroon	coral1
Potri.002G034500	midnightblue	slateblue
Potri.002G034600	royalblue	lightblue4
Potri.002G035000	coral4	coral4
Potri.002G035300	darkorange	brown
Potri.002G035700	lavenderblush2	blue4
Potri.002G035800	lightsteelblue1	lightsteelblue1
Potri.002G035900	steelblue	brown
Potri.002G036300	indianred3	lightblue4
Potri.002G036400	red	blue4
Potri.002G036600	salmon	brown
Potri.002G036800	deeppink1	brown
Potri.002G037400	mediumpurple2	mediumpurple2
Potri.002G037800	lightgreen	blue4
Potri.002G038300	antiquewhite4	brown
Potri.002G038500	pink	darkolivegreen2
Potri.002G038800	magenta	magenta
Potri.002G039000	coral1	coral1
Potri.002G039100	darkolivegreen2	darkolivegreen2
Potri.002G039200	turquoise	darkolivegreen2
Potri.002G039900	greenyellow	brown
Potri.002G040200	antiquewhite4	brown
Potri.002G041300	salmon2	lightsteelblue1
Potri.002G041400	turquoise	darkolivegreen2
Potri.002G042200	yellow	brown
Potri.002G043100	yellow4	darkolivegreen2
Potri.002G043200	midnightblue	slateblue
Potri.002G043500	skyblue1	darkseagreen2
Potri.002G043600	white	darkmagenta
Potri.002G044000	palevioletred3	brown
Potri.002G044300	grey60	sienna2
Potri.002G044900	skyblue1	darkseagreen2
Potri.002G045000	skyblue	slateblue
Potri.002G045100	indianred4	darkmagenta
Potri.002G045400	lightsteelblue1	lightsteelblue1
Potri.002G045500	lightblue3	darkolivegreen2
Potri.002G045700	magenta4	coral1
Potri.002G045800	coral1	coral1
Potri.002G046200	purple	brown
Potri.002G046300	darkolivegreen2	darkolivegreen2
Potri.002G046900	blue4	blue4
Potri.002G047100	lightcoral	coral1
Potri.002G048000	grey60	sienna2
Potri.002G048300	indianred3	lightblue4
Potri.002G048900	darkturquoise	darkolivegreen2
Potri.002G049000	antiquewhite4	brown
Potri.002G049400	yellow3	lightcyan
Potri.002G049500	turquoise	darkolivegreen2
Potri.002G049700	firebrick3	lightblue4
Potri.002G049800	turquoise	darkolivegreen2
Potri.002G050800	indianred3	lightblue4
Potri.002G050900	coral1	coral1
Potri.002G051100	darkgrey	lightblue4
Potri.002G051300	lavenderblush2	blue4
Potri.002G051500	ivory	lightblue4
Potri.002G051800	royalblue	lightblue4
Potri.002G051900	mediumorchid	brown
Potri.002G052300	yellow2	darkolivegreen1
Potri.002G052400	skyblue2	coral1
Potri.002G053000	plum2	coral1
Potri.002G053900	salmon4	brown
Potri.002G054000	palevioletred2	brown
Potri.002G054100	slateblue	slateblue
Potri.002G054700	lightsteelblue	darkmagenta
Potri.002G054800	lightgreen	blue4
Potri.002G054900	darkturquoise	darkolivegreen2
Potri.002G055000	thistle3	darkseagreen2
Potri.002G055100	lightcyan1	mediumpurple2
Potri.002G055400	thistle4	slateblue
Potri.002G055500	ivory	lightblue4
Potri.002G055600	indianred2	indianred2
Potri.002G055700	lightslateblue	darkolivegreen2
Potri.002G056200	lavenderblush1	blue4
Potri.002G056300	maroon	coral1
Potri.002G056400	lightskyblue4	sienna2
Potri.002G056500	paleturquoise	brown
Potri.002G056800	darkorange2	brown
Potri.002G057200	midnightblue	slateblue
Potri.002G057300	firebrick2	antiquewhite1
Potri.002G057400	blue4	blue4
Potri.002G057600	lavenderblush2	blue4
Potri.002G057700	blue	lightblue4
Potri.002G058000	darkgreen	lightblue4
Potri.002G058800	thistle	coral1
Potri.002G059000	lavenderblush3	indianred2
Potri.002G059800	blue3	darkseagreen2
Potri.002G059900	black	brown
Potri.002G060300	greenyellow	brown
Potri.002G060500	lightyellow	darkolivegreen2
Potri.002G061000	darkgreen	lightblue4
Potri.002G061300	white	darkmagenta
Potri.002G061400	plum2	coral1
Potri.002G061500	firebrick4	darkmagenta
Potri.002G062100	sienna2	sienna2
Potri.002G062400	salmon2	lightsteelblue1
Potri.002G062500	skyblue1	darkseagreen2
Potri.002G063100	blueviolet	brown
Potri.002G063400	plum1	coral1
Potri.002G063500	darkviolet	darkseagreen2
Potri.002G063700	blue	lightblue4
Potri.002G064000	orangered1	darkolivegreen2
Potri.002G064400	floralwhite	brown
Potri.002G064800	darkviolet	darkseagreen2
Potri.002G064900	white	darkmagenta
Potri.002G065000	darkseagreen4	brown
Potri.002G065300	yellow4	darkolivegreen2
Potri.002G065400	turquoise	darkolivegreen2
Potri.002G065500	mediumpurple4	coral4
Potri.002G065600	thistle4	slateblue
Potri.002G066000	mediumorchid	brown
Potri.002G066100	yellow	brown
Potri.002G066200	darkorange	brown
Potri.002G066600	mediumpurple2	mediumpurple2
Potri.002G066800	red	blue4
Potri.002G067100	purple	brown
Potri.002G067800	coral1	coral1
Potri.002G067900	darkolivegreen	blue4
Potri.002G068200	deeppink1	brown
Potri.002G068400	darkseagreen3	darkseagreen2
Potri.002G068600	salmon4	brown
Potri.002G068700	pink4	slateblue
Potri.002G068800	lightcyan1	mediumpurple2
Potri.002G068900	salmon	brown
Potri.002G069000	blue	lightblue4
Potri.002G069100	darkseagreen4	brown
Potri.002G069200	lightpink4	lightpink4
Potri.002G069500	skyblue	slateblue
Potri.002G069900	mistyrose	darkolivegreen2
Potri.002G070200	lightsteelblue	darkmagenta
Potri.002G070300	ivory	lightblue4
Potri.002G070500	tan	darkolivegreen2
Potri.002G071600	yellow	brown
Potri.002G071800	thistle2	darkmagenta
Potri.002G072100	turquoise	darkolivegreen2
Potri.002G072400	indianred3	lightblue4
Potri.002G073000	plum2	coral1
Potri.002G073200	greenyellow	brown
Potri.002G073400	blueviolet	brown
Potri.002G074200	turquoise	darkolivegreen2
Potri.002G074500	darkred	plum3
Potri.002G074600	maroon	coral1
Potri.002G075400	green4	lightcyan
Potri.002G075500	brown	brown
Potri.002G075800	orangered4	lightcyan
Potri.002G076600	skyblue	slateblue
Potri.002G077000	salmon	brown
Potri.002G077300	turquoise	darkolivegreen2
Potri.002G077400	honeydew1	brown
Potri.002G077600	grey60	sienna2
Potri.002G078700	blue3	darkseagreen2
Potri.002G078800	palevioletred2	brown
Potri.002G079400	cyan	slateblue
Potri.002G079900	royalblue	lightblue4
Potri.002G080600	plum3	plum3
Potri.002G080900	magenta4	coral1
Potri.002G081000	indianred4	darkmagenta
Potri.002G081200	blue2	indianred2
Potri.002G081400	darkolivegreen1	darkolivegreen1
Potri.002G081600	lightsteelblue1	lightsteelblue1
Potri.002G081800	thistle3	darkseagreen2
Potri.002G081900	lightskyblue4	sienna2
Potri.002G082100	black	brown
Potri.002G082300	sienna3	sienna2
Potri.002G082400	greenyellow	brown
Potri.002G082500	deeppink1	brown
Potri.002G082700	white	darkmagenta
Potri.002G083200	blue	lightblue4
Potri.002G083600	green4	lightcyan
Potri.002G084400	sienna3	sienna2
Potri.002G084500	thistle3	darkseagreen2
Potri.002G085200	blue2	indianred2
Potri.002G085300	indianred3	lightblue4
Potri.002G085400	magenta	magenta
Potri.002G085900	darkorange	brown
Potri.002G086000	darkturquoise	darkolivegreen2
Potri.002G086200	thistle3	darkseagreen2
Potri.002G086400	darkviolet	darkseagreen2
Potri.002G086600	darkseagreen4	brown
Potri.002G086900	greenyellow	brown
Potri.002G088000	yellow2	darkolivegreen1
Potri.002G088300	ivory	lightblue4
Potri.002G088400	red	blue4
Potri.002G088500	lightblue4	lightblue4
Potri.002G088600	darkviolet	darkseagreen2
Potri.002G088800	plum1	coral1
Potri.002G088900	greenyellow	brown
Potri.002G089100	blue2	indianred2
Potri.002G089300	lightcoral	coral1
Potri.002G089500	brown2	brown
Potri.002G089600	mistyrose	darkolivegreen2
Potri.002G089800	mediumpurple1	darkolivegreen2
Potri.002G090000	navajowhite1	lightblue4
Potri.002G090100	thistle3	darkseagreen2
Potri.002G090200	coral1	coral1
Potri.002G090500	orangered1	darkolivegreen2
Potri.002G090600	skyblue4	brown
Potri.002G090700	blue	lightblue4
Potri.002G091000	indianred4	darkmagenta
Potri.002G091200	orangered3	lightblue4
Potri.002G091300	purple	brown
Potri.002G091400	paleturquoise	brown
Potri.002G091900	palevioletred2	brown
Potri.002G092400	blue	lightblue4
Potri.002G092500	lightblue4	lightblue4
Potri.002G092600	orangered4	lightcyan
Potri.002G092700	darkgrey	lightblue4
Potri.002G092900	thistle2	darkmagenta
Potri.002G093100	chocolate4	plum3
Potri.002G093300	darkturquoise	darkolivegreen2
Potri.002G093400	magenta	magenta
Potri.002G093500	mediumorchid	brown
Potri.002G093900	thistle2	darkmagenta
Potri.002G094000	plum1	coral1
Potri.002G094200	yellow3	lightcyan
Potri.002G094900	brown	brown
Potri.002G095300	bisque4	mediumpurple2
Potri.002G095600	darkred	plum3
Potri.002G095800	navajowhite	blue4
Potri.002G095900	coral	brown
Potri.002G096100	yellow	brown
Potri.002G096600	darkolivegreen1	darkolivegreen1
Potri.002G096900	red	blue4
Potri.002G097400	orange	brown
Potri.002G097500	darkmagenta	darkmagenta
Potri.002G097600	antiquewhite2	blue4
Potri.002G097800	lavenderblush3	indianred2
Potri.002G098000	plum1	coral1
Potri.002G098600	turquoise	darkolivegreen2
Potri.002G098800	lightyellow	darkolivegreen2
Potri.002G099100	blueviolet	brown
Potri.002G099200	tan	darkolivegreen2
Potri.002G099500	tan	darkolivegreen2
Potri.002G099800	green	brown
Potri.002G099900	antiquewhite1	antiquewhite1
Potri.002G100300	lightcyan	lightcyan
Potri.002G100500	turquoise	darkolivegreen2
Potri.002G100600	steelblue	brown
Potri.002G101100	turquoise	darkolivegreen2
Potri.002G101200	lightpink4	lightpink4
Potri.002G101300	grey60	sienna2
Potri.002G101500	plum4	darkolivegreen2
Potri.002G101800	lightsteelblue	darkmagenta
Potri.002G102100	purple	brown
Potri.002G102500	darkred	plum3
Potri.002G102700	lavenderblush1	blue4
Potri.002G102800	yellow	brown
Potri.002G102900	brown4	lightblue4
Potri.002G103300	orangered1	darkolivegreen2
Potri.002G103400	green4	lightcyan
Potri.002G103600	violet	lightblue4
Potri.002G103700	plum	coral1
Potri.002G103800	mediumorchid	brown
Potri.002G103900	thistle1	mediumpurple2
Potri.002G104000	salmon4	brown
Potri.002G104400	darkmagenta	darkmagenta
Potri.002G104600	grey60	sienna2
Potri.002G104800	skyblue	slateblue
Potri.002G105000	pink	darkolivegreen2
Potri.002G105100	antiquewhite4	brown
Potri.002G105300	paleturquoise	brown
Potri.002G105500	pink3	brown
Potri.002G105600	firebrick4	darkmagenta
Potri.002G105800	lightgreen	blue4
Potri.002G106200	darkseagreen4	brown
Potri.002G106500	darkviolet	darkseagreen2
Potri.002G106800	skyblue4	brown
Potri.002G106900	darkseagreen3	darkseagreen2
Potri.002G107200	honeydew1	brown
Potri.002G107400	mediumorchid	brown
Potri.002G107600	palevioletred1	brown
Potri.002G107700	firebrick4	darkmagenta
Potri.002G107800	palevioletred1	brown
Potri.002G108500	greenyellow	brown
Potri.002G108600	brown1	brown
Potri.002G109000	lightcyan1	mediumpurple2
Potri.002G109200	plum3	plum3
Potri.002G109400	royalblue	lightblue4
Potri.002G109800	brown1	brown
Potri.002G110800	firebrick4	darkmagenta
Potri.002G110900	yellow	brown
Potri.002G111300	lightslateblue	darkolivegreen2
Potri.002G111500	thistle	coral1
Potri.002G111700	yellow2	darkolivegreen1
Potri.002G111900	grey60	sienna2
Potri.002G112500	skyblue2	coral1
Potri.002G112600	darkorange2	brown
Potri.002G113000	orangered	darkolivegreen2
Potri.002G113600	salmon2	lightsteelblue1
Potri.002G114200	plum	coral1
Potri.002G114500	pink	darkolivegreen2
Potri.002G114600	antiquewhite4	brown
Potri.002G114700	blueviolet	brown
Potri.002G115000	paleturquoise	brown
Potri.002G115600	pink	darkolivegreen2
Potri.002G116300	navajowhite	blue4
Potri.002G117300	lightgreen	blue4
Potri.002G117400	darkviolet	darkseagreen2
Potri.002G117500	pink3	brown
Potri.002G117600	greenyellow	brown
Potri.002G117800	firebrick2	antiquewhite1
Potri.002G117900	thistle	coral1
Potri.002G118200	lightyellow	darkolivegreen2
Potri.002G118900	greenyellow	brown
Potri.002G119100	slateblue	slateblue
Potri.002G119300	turquoise	darkolivegreen2
Potri.002G119600	lightgreen	blue4
Potri.002G120100	mediumpurple	brown
Potri.002G120200	coral1	coral1
Potri.002G120400	antiquewhite2	blue4
Potri.002G120600	firebrick4	darkmagenta
Potri.002G120700	cyan	slateblue
Potri.002G121100	brown4	lightblue4
Potri.002G121200	thistle3	darkseagreen2
Potri.002G121400	darkseagreen3	darkseagreen2
Potri.002G121900	darkolivegreen4	coral1
Potri.002G122000	grey60	sienna2
[truncated: 11,057 more rows]

## Sheet: S5
Table S5. Significant enrichment GO terms of eigengenes in POD and SOD significant correlation module.
Class	GO term	GO ID	P value	Enrichment Score	Number of genes	Gene ID
Molecular function	heme binding	GO:0020037	7.08907e-05	3.27932	15	Potri.010G156900.1,Potri.002G025300.1,Potri.005G143800.1,Potri.002G026100.1,Potri.002G165800.1,Potri.002G025400.1,Potri.019G130700.1,Potri.005G117500.1,Potri.001G011200.1,Potri.002G025800.1,Potri.007G122100.1,Potri.002G025500.1,Potri.002G026300.1,Potri.015G003500.1,Potri.013G101600.1,
Molecular function	tetrapyrrole binding	GO:0046906	0.000139407	2.94951	16	Potri.010G156900.1,Potri.002G025300.1,Potri.005G143800.1,Potri.002G026100.1,Potri.002G165800.1,Potri.002G025400.1,Potri.019G130700.1,Potri.005G117500.1,Potri.001G210000.1,Potri.001G011200.1,Potri.002G025800.1,Potri.007G122100.1,Potri.002G025500.1,Potri.002G026300.1,Potri.015G003500.1,Potri.013G101600.1,
Molecular function	oxidoreductase activity, acting on paired donors, with incorporation or reduction of molecular oxygen, NAD(P)H as one donor, and incorporation of one atom of oxygen	GO:0016709	0.000236083	6.99588	6	Potri.002G025300.1,Potri.002G026100.1,Potri.019G130700.1,Potri.002G025800.1,Potri.002G025500.1,Potri.002G026300.1,
Molecular function	electron transfer activity	GO:0009055	0.00041015	2.42558	19	Potri.002G025300.1,Potri.005G143800.1,Potri.002G026100.1,Potri.008G214600.1,Potri.002G025400.1,Potri.018G129400.1,Potri.019G130700.1,Potri.005G117500.1,Potri.001G461900.1,Potri.018G109400.1,Potri.001G463300.1,Potri.002G025800.1,Potri.002G025500.1,Potri.011G158100.1,Potri.002G026300.1,Potri.001G461700.1,Potri.001G159000.1,Potri.001G416500.1,Potri.013G101600.1,
Molecular function	acid phosphatase activity	GO:0003993	0.000479979	6.12777	6	Potri.010G160500.1,Potri.010G158300.1,Potri.006G063700.1,Potri.008G139100.1,Potri.001G423700.1,Potri.008G139300.1,
Molecular function	monooxygenase activity	GO:0004497	0.00244058	3.46545	8	Potri.002G025300.1,Potri.002G026100.1,Potri.019G130700.1,Potri.005G117500.1,Potri.019G003200.1,Potri.002G025800.1,Potri.002G025500.1,Potri.002G026300.1,
Molecular function	oxidoreductase activity	GO:0016491	0.00363099	1.51572	45	Potri.002G025300.1,Potri.005G143800.1,Potri.004G199900.1,Potri.002G026100.1,Potri.008G214600.1,Potri.002G165800.1,Potri.003G128700.1,Potri.002G025400.1,Potri.010G252300.1,Potri.003G069600.1,Potri.001G391100.1,Potri.006G218400.1,Potri.018G129400.1,Potri.002G095600.1,Potri.T161200.1,Potri.T029700.1,Potri.016G112000.1,Potri.019G130700.1,Potri.005G117500.1,Potri.003G126100.1,Potri.019G003200.1,Potri.…
Molecular function	oxidoreductase activity, acting on peroxide as acceptor	GO:0016684	0.0131928	3.60612	5	Potri.002G095600.1,Potri.003G126100.1,Potri.001G011200.1,Potri.007G122100.1,Potri.015G003500.1,
Molecular function	peroxidase activity	GO:0004601	0.0131928	3.60612	5	Potri.002G095600.1,Potri.003G126100.1,Potri.001G011200.1,Potri.007G122100.1,Potri.015G003500.1,
Molecular function	iron ion binding	GO:0005506	0.0136855	2.09353	12	Potri.002G025300.1,Potri.005G143800.1,Potri.002G026100.1,Potri.002G165800.1,Potri.002G025400.1,Potri.019G130700.1,Potri.005G117500.1,Potri.002G025800.1,Potri.002G025500.1,Potri.002G026300.1,Potri.015G017500.1,Potri.013G101600.1,
Molecular function	lyase activity	GO:0016829	0.0215067	1.96146	12	Potri.014G086300.1,Potri.004G188100.1,Potri.016G080600.1,Potri.003G078300.1,Potri.016G037900.1,Potri.001G352800.1,Potri.005G099400.1,Potri.017G132000.1,Potri.008G198800.1,Potri.006G126800.1,Potri.009G010200.1,Potri.001G162800.1,
Molecular function	oxygen binding	GO:0019825	0.0224265	2.52429	7	Potri.002G025300.1,Potri.005G143800.1,Potri.002G026100.1,Potri.002G025400.1,Potri.002G025800.1,Potri.002G025500.1,Potri.002G026300.1,
Molecular function	copper ion binding	GO:0005507	0.0251884	1.98337	11	Potri.T035300.1,Potri.009G163100.1,Potri.018G129400.1,Potri.014G086300.1,Potri.002G095600.1,Potri.016G112000.1,Potri.008G179300.1,Potri.009G159700.1,Potri.004G190900.1,Potri.013G101600.1,Potri.001G162800.1,
Molecular function	antioxidant activity	GO:0016209	0.0283514	2.62345	6	Potri.002G095600.1,Potri.003G126100.1,Potri.018G083500.1,Potri.001G011200.1,Potri.007G122100.1,Potri.015G003500.1,
Molecular function	flavin adenine dinucleotide binding	GO:0050660	0.0360025	2.47642	6	Potri.001G461900.1,Potri.001G463300.1,Potri.009G058200.1,Potri.011G158100.1,Potri.015G017500.1,Potri.001G461700.1,
Molecular function	carbohydrate binding	GO:0030246	0.0382154	2.00519	9	Potri.017G057900.1,Potri.001G442100.1,Potri.T097800.1,Potri.014G075800.1,Potri.018G024600.1,Potri.010G040400.1,Potri.019G031500.1,Potri.015G138600.1,Potri.001G441800.1,
Molecular function	protein serine/threonine phosphatase activity	GO:0004722	0.0406571	2.08443	8	Potri.002G074500.1,Potri.010G160500.1,Potri.010G158300.1,Potri.006G063700.1,Potri.008G139100.1,Potri.001G423700.1,Potri.010G070100.1,Potri.008G139300.1,
Cellular component	cell periphery	GO:0071944	1.43092e-05	1.55333	83	Potri.012G048200.1,Potri.006G212000.1,Potri.005G259900.1,Potri.T035300.1,Potri.002G025300.1,Potri.012G077200.1,Potri.017G057900.1,Potri.005G143800.1,Potri.004G231700.1,Potri.015G085000.1,Potri.005G145300.1,Potri.002G026100.1,Potri.012G093500.1,Potri.019G124000.1,Potri.008G048700.1,Potri.002G164100.1,Potri.010G069600.1,Potri.001G391100.1,Potri.T094300.1,Potri.001G442100.1,Potri.T059500.1,Potri.014…
Cellular component	plasma membrane	GO:0005886	0.000104977	1.55042	69	Potri.012G048200.1,Potri.005G259900.1,Potri.002G025300.1,Potri.012G077200.1,Potri.005G143800.1,Potri.004G231700.1,Potri.015G085000.1,Potri.002G026100.1,Potri.012G093500.1,Potri.019G124000.1,Potri.002G164100.1,Potri.010G069600.1,Potri.001G391100.1,Potri.T094300.1,Potri.001G442100.1,Potri.T059500.1,Potri.018G129400.1,Potri.015G085100.1,Potri.002G095600.1,Potri.016G117800.1,Potri.004G152300.1,Potri.…
Cellular component	endoplasmic reticulum	GO:0005783	0.00272948	2.04914	19	Potri.002G025300.1,Potri.005G143800.1,Potri.002G026100.1,Potri.006G218400.1,Potri.018G064800.1,Potri.019G130700.1,Potri.005G117500.1,Potri.016G037900.1,Potri.T180400.1,Potri.002G160700.1,Potri.008G025800.1,Potri.005G257900.1,Potri.006G222000.1,Potri.002G025800.1,Potri.007G122100.1,Potri.002G025500.1,Potri.002G026300.1,Potri.015G003500.1,Potri.002G016300.1,
Cellular component	chromatin	GO:0000785	0.0270326	2.98921	5	Potri.006G082300.1,Potri.015G040200.1,Potri.002G080600.1,Potri.001G415700.1,Potri.010G213900.1,
Cellular component	cell wall	GO:0005618	0.0274133	1.64758	18	Potri.006G212000.1,Potri.T035300.1,Potri.017G057900.1,Potri.005G145300.1,Potri.014G037200.1,Potri.002G095600.1,Potri.012G077400.1,Potri.006G063700.1,Potri.019G130700.1,Potri.002G021800.1,Potri.016G037900.1,Potri.001G367900.1,Potri.011G031600.1,Potri.001G011200.1,Potri.001G463300.1,Potri.001G415700.1,Potri.009G159700.1,Potri.005G001300.1,
Cellular component	external encapsulating structure	GO:0030312	0.0314019	1.62119	18	Potri.006G212000.1,Potri.T035300.1,Potri.017G057900.1,Potri.005G145300.1,Potri.014G037200.1,Potri.002G095600.1,Potri.012G077400.1,Potri.006G063700.1,Potri.019G130700.1,Potri.002G021800.1,Potri.016G037900.1,Potri.001G367900.1,Potri.011G031600.1,Potri.001G011200.1,Potri.001G463300.1,Potri.001G415700.1,Potri.009G159700.1,Potri.005G001300.1,
Cellular component	endomembrane system	GO:0012505	0.0355302	1.34352	39	Potri.002G151400.1,Potri.008G094800.1,Potri.002G025300.1,Potri.005G143800.1,Potri.002G062400.1,Potri.002G026100.1,Potri.001G391100.1,Potri.006G218400.1,Potri.T094300.1,Potri.006G103700.1,Potri.018G064800.1,Potri.006G032000.1,Potri.016G119100.1,Potri.019G130700.1,Potri.005G117500.1,Potri.016G037900.1,Potri.T180400.1,Potri.002G160700.1,Potri.008G025800.1,Potri.005G257900.1,Potri.008G179300.1,Potri.…
Cellular component	mitochondrion	GO:0005739	0.0457605	1.42122	26	Potri.006G153600.1,Potri.T035300.1,Potri.002G025300.1,Potri.002G035800.1,Potri.016G041800.1,Potri.002G026100.1,Potri.007G111800.1,Potri.001G435700.1,Potri.T171200.1,Potri.009G163100.1,Potri.010G160500.1,Potri.014G086300.1,Potri.002G095600.1,Potri.T029700.1,Potri.003G078300.1,Potri.003G126100.1,Potri.008G179300.1,Potri.018G109400.1,Potri.002G025800.1,Potri.002G025500.1,Potri.002G026300.1,Potri.002…
Biological process	indole glucosinolate biosynthetic process	GO:0009759	3.05941e-10	104.214	5	Potri.002G025300.1,Potri.002G026100.1,Potri.002G025800.1,Potri.002G025500.1,Potri.002G026300.1,
Biological process	indole glucosinolate metabolic process	GO:0042343	4.18166e-08	48.6333	5	Potri.002G025300.1,Potri.002G026100.1,Potri.002G025800.1,Potri.002G025500.1,Potri.002G026300.1,
Biological process	induced systemic resistance	GO:0009682	6.00635e-08	20.0255	7	Potri.002G025300.1,Potri.002G026100.1,Potri.001G345500.1,Potri.002G025800.1,Potri.002G025500.1,Potri.002G026300.1,Potri.009G015000.1,
Biological process	adventitious root development	GO:0048830	6.04818e-08	45.5938	5	Potri.002G025300.1,Potri.002G026100.1,Potri.002G025800.1,Potri.002G025500.1,Potri.002G026300.1,
Biological process	shade avoidance	GO:0009641	1.52812e-06	25.1552	5	Potri.002G025300.1,Potri.002G026100.1,Potri.002G025800.1,Potri.002G025500.1,Potri.002G026300.1,
Biological process	tryptophan biosynthetic process	GO:0000162	1.14482e-05	16.9651	5	Potri.002G025300.1,Potri.002G026100.1,Potri.002G025800.1,Potri.002G025500.1,Potri.002G026300.1,
Biological process	indolalkylamine biosynthetic process	GO:0046219	1.14482e-05	16.9651	5	Potri.002G025300.1,Potri.002G026100.1,Potri.002G025800.1,Potri.002G025500.1,Potri.002G026300.1,
Biological process	defense response by cell wall thickening	GO:0052482	4.22311e-05	13.0268	5	Potri.002G025300.1,Potri.002G026100.1,Potri.002G025800.1,Potri.002G025500.1,Potri.002G026300.1,
Biological process	defense response by callose deposition in cell wall	GO:0052544	4.22311e-05	13.0268	5	Potri.002G025300.1,Potri.002G026100.1,Potri.002G025800.1,Potri.002G025500.1,Potri.002G026300.1,
Biological process	amine biosynthetic process	GO:0009309	4.32606e-05	9.51522	6	Potri.002G025300.1,Potri.002G026100.1,Potri.002G025800.1,Potri.002G025500.1,Potri.002G026300.1,Potri.008G198800.1,
Biological process	biogenic amine biosynthetic process	GO:0042401	4.32606e-05	9.51522	6	Potri.002G025300.1,Potri.002G026100.1,Potri.002G025800.1,Potri.002G025500.1,Potri.002G026300.1,Potri.008G198800.1,
Biological process	response to nitrogen compound	GO:1901698	0.000130369	2.24329	26	Potri.005G259900.1,Potri.002G248900.1,Potri.015G085000.1,Potri.007G111800.1,Potri.001G399100.1,Potri.008G048700.1,Potri.001G442100.1,Potri.014G086300.1,Potri.015G085100.1,Potri.T097800.1,Potri.002G122600.1,Potri.012G007500.1,Potri.006G021600.1,Potri.005G257900.1,Potri.005G071300.1,Potri.005G192600.1,Potri.006G138700.1,Potri.007G122100.1,Potri.015G003500.1,Potri.007G062700.1,Potri.006G138800.1,Pot…
Biological process	response to oxygen-containing compound	GO:1901700	0.000228012	1.48938	76	Potri.005G259900.1,Potri.T035300.1,Potri.014G120700.1,Potri.002G025300.1,Potri.012G041100.1,Potri.014G092900.1,Potri.002G248900.1,Potri.015G085000.1,Potri.017G083000.1,Potri.002G026100.1,Potri.007G111800.1,Potri.001G399100.1,Potri.019G124000.1,Potri.008G048700.1,Potri.001G442100.1,Potri.018G129400.1,Potri.013G021300.1,Potri.007G135800.1,Potri.014G086300.1,Potri.015G085100.1,Potri.002G095600.1,Pot…
Biological process	aromatic amino acid family catabolic process	GO:0009074	0.000317815	4.76408	8	Potri.002G025300.1,Potri.004G231700.1,Potri.002G026100.1,Potri.010G158300.1,Potri.002G025800.1,Potri.002G025500.1,Potri.002G026300.1,Potri.006G126800.1,
Biological process	response to chitin	GO:0010200	0.000589133	2.35323	19	Potri.005G259900.1,Potri.002G248900.1,Potri.001G399100.1,Potri.001G442100.1,Potri.T097800.1,Potri.002G122600.1,Potri.012G007500.1,Potri.006G021600.1,Potri.005G257900.1,Potri.005G071300.1,Potri.005G192600.1,Potri.006G138700.1,Potri.007G062700.1,Potri.006G138800.1,Potri.017G126200.1,Potri.014G099000.1,Potri.001G441800.1,Potri.005G255200.1,Potri.005G113600.1,
Biological process	secondary metabolite biosynthetic process	GO:0044550	0.000782534	2.36169	18	Potri.002G025300.1,Potri.002G026100.1,Potri.001G435700.1,Potri.016G061000.1,Potri.014G086300.1,Potri.016G112000.1,Potri.019G130700.1,Potri.005G117500.1,Potri.016G037900.1,Potri.005G099400.1,Potri.009G063300.1,Potri.005G071300.1,Potri.002G025800.1,Potri.014G147700.1,Potri.002G025500.1,Potri.002G026300.1,Potri.011G153300.1,Potri.006G126800.1,
Biological process	indoleacetic acid biosynthetic process	GO:0009684	0.000957363	4.02483	8	Potri.002G025300.1,Potri.004G231700.1,Potri.002G026100.1,Potri.014G086300.1,Potri.010G158300.1,Potri.002G025800.1,Potri.002G025500.1,Potri.002G026300.1,
Biological process	tryptophan catabolic process	GO:0006569	0.00112427	4.44043	7	Potri.002G025300.1,Potri.004G231700.1,Potri.002G026100.1,Potri.010G158300.1,Potri.002G025800.1,Potri.002G025500.1,Potri.002G026300.1,
Biological process	response to organic substance	GO:0010033	0.0012354	1.3723	85	Potri.010G140200.1,Potri.005G259900.1,Potri.T035300.1,Potri.014G120700.1,Potri.002G025300.1,Potri.018G007300.1,Potri.012G041100.1,Potri.014G092900.1,Potri.005G143800.1,Potri.002G248900.1,Potri.017G083000.1,Potri.002G026100.1,Potri.012G093500.1,Potri.007G111800.1,Potri.001G399100.1,Potri.019G124000.1,Potri.009G163100.1,Potri.001G442100.1,Potri.T059500.1,Potri.018G129400.1,Potri.007G135800.1,Potri.…
Biological process	indoleacetic acid metabolic process	GO:0009683	0.00126526	3.85215	8	Potri.002G025300.1,Potri.004G231700.1,Potri.002G026100.1,Potri.014G086300.1,Potri.010G158300.1,Potri.002G025800.1,Potri.002G025500.1,Potri.002G026300.1,
Biological process	response to organonitrogen compound	GO:0010243	0.00128922	2.20008	19	Potri.005G259900.1,Potri.002G248900.1,Potri.001G399100.1,Potri.001G442100.1,Potri.T097800.1,Potri.002G122600.1,Potri.012G007500.1,Potri.006G021600.1,Potri.005G257900.1,Potri.005G071300.1,Potri.005G192600.1,Potri.006G138700.1,Potri.007G062700.1,Potri.006G138800.1,Potri.017G126200.1,Potri.014G099000.1,Potri.001G441800.1,Potri.005G255200.1,Potri.005G113600.1,
Biological process	indole-containing compound catabolic process	GO:0042436	0.00136798	4.29118	7	Potri.002G025300.1,Potri.004G231700.1,Potri.002G026100.1,Potri.010G158300.1,Potri.002G025800.1,Potri.002G025500.1,Potri.002G026300.1,
Biological process	cell wall thickening	GO:0052386	0.00159357	4.86333	6	Potri.002G025300.1,Potri.002G026100.1,Potri.018G103900.1,Potri.002G025800.1,Potri.002G025500.1,Potri.002G026300.1,
Biological process	response to wounding	GO:0009611	0.00186285	2.18304	18	Potri.006G212000.1,Potri.005G259900.1,Potri.014G092900.1,Potri.002G248900.1,Potri.015G085000.1,Potri.001G442100.1,Potri.018G129400.1,Potri.015G085100.1,Potri.T097800.1,Potri.014G075800.1,Potri.002G102500.1,Potri.019G130700.1,Potri.005G192600.1,Potri.014G147700.1,Potri.017G126200.1,Potri.014G099000.1,Potri.006G126800.1,Potri.001G441800.1,
Biological process	immune effector process	GO:0002252	0.00188782	3.61362	8	Potri.001G442100.1,Potri.T097800.1,Potri.012G007500.1,Potri.001G345500.1,Potri.005G257900.1,Potri.009G015000.1,Potri.014G099000.1,Potri.001G441800.1,
Biological process	response to chemical	GO:0042221	0.00206318	1.30723	100	Potri.010G140200.1,Potri.005G259900.1,Potri.T035300.1,Potri.014G120700.1,Potri.002G025300.1,Potri.018G007300.1,Potri.012G041100.1,Potri.014G092900.1,Potri.005G143800.1,Potri.002G248900.1,Potri.015G085000.1,Potri.017G083000.1,Potri.002G026100.1,Potri.012G093500.1,Potri.007G111800.1,Potri.001G399100.1,Potri.019G124000.1,Potri.008G048700.1,Potri.001G435700.1,Potri.009G163100.1,Potri.T094300.1,Potri.…
Biological process	indole-containing compound biosynthetic process	GO:0042435	0.0024074	3.47381	8	Potri.002G025300.1,Potri.004G231700.1,Potri.002G026100.1,Potri.014G086300.1,Potri.010G158300.1,Potri.002G025800.1,Potri.002G025500.1,Potri.002G026300.1,
Biological process	tryptophan metabolic process	GO:0006568	0.00261315	3.82509	7	Potri.002G025300.1,Potri.004G231700.1,Potri.002G026100.1,Potri.010G158300.1,Potri.002G025800.1,Potri.002G025500.1,Potri.002G026300.1,
Biological process	indolalkylamine metabolic process	GO:0006586	0.00261315	3.82509	7	Potri.002G025300.1,Potri.004G231700.1,Potri.002G026100.1,Potri.010G158300.1,Potri.002G025800.1,Potri.002G025500.1,Potri.002G026300.1,
Biological process	innate immune response	GO:0045087	0.00268481	1.82112	26	Potri.002G025300.1,Potri.018G007300.1,Potri.015G085000.1,Potri.002G026100.1,Potri.018G033300.1,Potri.001G442100.1,Potri.015G085100.1,Potri.T097800.1,Potri.015G053100.1,Potri.014G135900.1,Potri.001G345500.1,Potri.005G257900.1,Potri.009G063300.1,Potri.005G071300.1,Potri.005G192600.1,Potri.006G022500.1,Potri.002G025800.1,Potri.002G025500.1,Potri.006G088900.1,Potri.002G026300.1,Potri.007G062700.1,Pot…
Biological process	auxin biosynthetic process	GO:0009851	0.00298071	3.35402	8	Potri.002G025300.1,Potri.004G231700.1,Potri.002G026100.1,Potri.014G086300.1,Potri.010G158300.1,Potri.002G025800.1,Potri.002G025500.1,Potri.002G026300.1,
Biological process	immune response	GO:0006955	0.00304547	1.8038	26	Potri.002G025300.1,Potri.018G007300.1,Potri.015G085000.1,Potri.002G026100.1,Potri.018G033300.1,Potri.001G442100.1,Potri.015G085100.1,Potri.T097800.1,Potri.015G053100.1,Potri.014G135900.1,Potri.001G345500.1,Potri.005G257900.1,Potri.009G063300.1,Potri.005G071300.1,Potri.005G192600.1,Potri.006G022500.1,Potri.002G025800.1,Potri.002G025500.1,Potri.006G088900.1,Potri.002G026300.1,Potri.007G062700.1,Pot…
Biological process	immune system process	GO:0002376	0.00336166	1.76729	27	Potri.002G025300.1,Potri.018G007300.1,Potri.015G085000.1,Potri.002G026100.1,Potri.018G033300.1,Potri.001G442100.1,Potri.015G085100.1,Potri.T097800.1,Potri.015G053100.1,Potri.014G135900.1,Potri.012G007500.1,Potri.001G345500.1,Potri.005G257900.1,Potri.009G063300.1,Potri.005G071300.1,Potri.005G192600.1,Potri.006G022500.1,Potri.002G025800.1,Potri.002G025500.1,Potri.006G088900.1,Potri.002G026300.1,Pot…
Biological process	alpha-amino acid biosynthetic process	GO:1901607	0.00484859	1.90969	20	Potri.002G093100.1,Potri.010G076100.1,Potri.002G025300.1,Potri.017G083000.1,Potri.002G026100.1,Potri.014G086300.1,Potri.002G095600.1,Potri.T161200.1,Potri.004G188100.1,Potri.006G113600.1,Potri.001G210000.1,Potri.017G126300.1,Potri.016G001200.1,Potri.002G025800.1,Potri.002G025500.1,Potri.002G026300.1,Potri.015G017500.1,Potri.001G141400.1,Potri.004G190900.1,Potri.001G162800.1,
Biological process	biogenic amine metabolic process	GO:0006576	0.00525171	2.81781	9	Potri.002G025300.1,Potri.004G231700.1,Potri.002G026100.1,Potri.010G158300.1,Potri.002G025800.1,Potri.002G025500.1,Potri.002G026300.1,Potri.008G198800.1,Potri.006G126800.1,
Biological process	heat acclimation	GO:0010286	0.00532351	3.80609	6	Potri.018G007300.1,Potri.005G143800.1,Potri.001G323300.1,Potri.005G257900.1,Potri.011G031600.1,Potri.009G015000.1,
Biological process	indole-containing compound metabolic process	GO:0042430	0.00577247	3.00051	8	Potri.002G025300.1,Potri.004G231700.1,Potri.002G026100.1,Potri.014G086300.1,Potri.010G158300.1,Potri.002G025800.1,Potri.002G025500.1,Potri.002G026300.1,
Biological process	obsolete oxidoreduction coenzyme metabolic process	GO:0006733	0.00654307	4.29118	5	Potri.002G025300.1,Potri.002G026100.1,Potri.002G025800.1,Potri.002G025500.1,Potri.002G026300.1,
Biological process	obsolete coenzyme biosynthetic process	GO:0009108	0.00654307	4.29118	5	Potri.002G025300.1,Potri.002G026100.1,Potri.002G025800.1,Potri.002G025500.1,Potri.002G026300.1,
Biological process	callose deposition in cell wall	GO:0052543	0.00654307	4.29118	5	Potri.002G025300.1,Potri.002G026100.1,Potri.002G025800.1,Potri.002G025500.1,Potri.002G026300.1,
Biological process	response to fungus	GO:0009620	0.00655631	1.82375	21	Potri.006G212000.1,Potri.010G140200.1,Potri.005G259900.1,Potri.012G041100.1,Potri.001G442100.1,Potri.T059500.1,Potri.018G129400.1,Potri.013G021300.1,Potri.015G108800.1,Potri.T097800.1,Potri.002G102500.1,Potri.014G135900.1,Potri.019G003200.1,Potri.005G257900.1,Potri.005G071300.1,Potri.001G011200.1,Potri.006G088900.1,Potri.007G062700.1,Potri.014G099000.1,Potri.007G093400.1,Potri.001G441800.1,
Biological process	response to oxidative stress	GO:0006979	0.00660049	1.79318	22	Potri.T035300.1,Potri.002G248900.1,Potri.007G111800.1,Potri.001G442100.1,Potri.018G129400.1,Potri.013G021300.1,Potri.007G135800.1,Potri.002G095600.1,Potri.T097800.1,Potri.006G005400.1,Potri.006G110700.1,Potri.014G135900.1,Potri.003G126100.1,Potri.008G179300.1,Potri.011G031600.1,Potri.007G122100.1,Potri.015G003500.1,Potri.002G041300.1,Potri.017G126200.1,Potri.001G321600.1,Potri.006G126800.1,Potri.…
Biological process	negative regulation of programmed cell death	GO:0043069	0.00726332	2.51552	10	Potri.018G007300.1,Potri.015G085000.1,Potri.001G442100.1,Potri.015G085100.1,Potri.T097800.1,Potri.014G135900.1,Potri.005G257900.1,Potri.006G088900.1,Potri.014G099000.1,Potri.001G441800.1,
Biological process	negative regulation of cell death	GO:0060548	0.00751653	2.50257	10	Potri.018G007300.1,Potri.015G085000.1,Potri.001G442100.1,Potri.015G085100.1,Potri.T097800.1,Potri.014G135900.1,Potri.005G257900.1,Potri.006G088900.1,Potri.014G099000.1,Potri.001G441800.1,
Biological process	lipoate metabolic process	GO:0009106	0.00754504	4.14489	5	Potri.002G025300.1,Potri.002G026100.1,Potri.002G025800.1,Potri.002G025500.1,Potri.002G026300.1,
Biological process	alpha-amino acid metabolic process	GO:1901605	0.00785573	1.71563	24	Potri.002G093100.1,Potri.010G076100.1,Potri.002G025300.1,Potri.004G231700.1,Potri.017G083000.1,Potri.002G026100.1,Potri.014G086300.1,Potri.002G095600.1,Potri.T161200.1,Potri.010G158300.1,Potri.004G188100.1,Potri.006G113600.1,Potri.001G210000.1,Potri.017G126300.1,Potri.016G001200.1,Potri.002G025800.1,Potri.002G025500.1,Potri.002G026300.1,Potri.015G017500.1,Potri.001G141400.1,Potri.002G109200.1,Pot…
Biological process	regulation of defense response	GO:0031347	0.00882283	1.74635	22	Potri.018G007300.1,Potri.015G085000.1,Potri.004G058500.1,Potri.002G045400.1,Potri.001G442100.1,Potri.012G075000.1,Potri.015G085100.1,Potri.004G152300.1,Potri.010G158300.1,Potri.T097800.1,Potri.014G135900.1,Potri.001G345500.1,Potri.004G073700.1,Potri.005G257900.1,Potri.005G071300.1,Potri.005G192600.1,Potri.006G022500.1,Potri.006G088900.1,Potri.007G062700.1,Potri.009G015000.1,Potri.014G099000.1,Pot…
Biological process	glycolipid metabolic process	GO:0006664	0.0102163	2.71442	8	Potri.012G041100.1,Potri.014G055900.1,Potri.011G098400.1,Potri.T043800.1,Potri.018G063500.1,Potri.018G131500.1,Potri.006G044500.1,Potri.015G099200.1,
Biological process	auxin metabolic process	GO:0009850	0.0102163	2.71442	8	Potri.002G025300.1,Potri.004G231700.1,Potri.002G026100.1,Potri.014G086300.1,Potri.010G158300.1,Potri.002G025800.1,Potri.002G025500.1,Potri.002G026300.1,
Biological process	proline transport	GO:0015824	0.0102885	3.83947	5	Potri.006G212000.1,Potri.002G002100.1,Potri.002G102500.1,Potri.008G136400.1,Potri.001G423700.1,
Biological process	hormone biosynthetic process	GO:0042446	0.0106197	2.69561	8	Potri.002G025300.1,Potri.004G231700.1,Potri.002G026100.1,Potri.014G086300.1,Potri.010G158300.1,Potri.002G025800.1,Potri.002G025500.1,Potri.002G026300.1,
Biological process	aromatic amino acid metabolic process	GO:0009072	0.0110789	2.15616	12	Potri.002G025300.1,Potri.004G231700.1,Potri.002G026100.1,Potri.010G158300.1,Potri.015G108800.1,Potri.004G188100.1,Potri.007G117200.1,Potri.002G025800.1,Potri.002G025500.1,Potri.002G026300.1,Potri.006G126800.1,Potri.001G256400.1,
Biological process	amino acid metabolic process	GO:0006520	0.0119236	1.56824	29	Potri.002G093100.1,Potri.010G076100.1,Potri.002G025300.1,Potri.004G231700.1,Potri.017G083000.1,Potri.002G026100.1,Potri.014G086300.1,Potri.002G095600.1,Potri.T161200.1,Potri.010G158300.1,Potri.015G108800.1,Potri.004G188100.1,Potri.006G113600.1,Potri.007G117200.1,Potri.001G210000.1,Potri.017G126300.1,Potri.016G001200.1,Potri.002G025800.1,Potri.002G025500.1,Potri.002G026300.1,Potri.015G017500.1,Pot…
Biological process	lignin metabolic process	GO:0009808	0.0122085	3.18327	6	Potri.016G112000.1,Potri.019G130700.1,Potri.005G117500.1,Potri.009G063300.1,Potri.011G153300.1,Potri.006G126800.1,
Biological process	liposaccharide metabolic process	GO:1903509	0.0125049	2.61704	8	Potri.012G041100.1,Potri.014G055900.1,Potri.011G098400.1,Potri.T043800.1,Potri.018G063500.1,Potri.018G131500.1,Potri.006G044500.1,Potri.015G099200.1,
Biological process	neutral amino acid transport	GO:0015804	0.0126218	3.6475	5	Potri.006G212000.1,Potri.002G002100.1,Potri.002G102500.1,Potri.008G136400.1,Potri.001G423700.1,
Biological process	amino acid biosynthetic process	GO:0008652	0.0127165	1.73897	20	Potri.002G093100.1,Potri.010G076100.1,Potri.002G025300.1,Potri.017G083000.1,Potri.002G026100.1,Potri.014G086300.1,Potri.002G095600.1,Potri.T161200.1,Potri.004G188100.1,Potri.006G113600.1,Potri.001G210000.1,Potri.017G126300.1,Potri.016G001200.1,Potri.002G025800.1,Potri.002G025500.1,Potri.002G026300.1,Potri.015G017500.1,Potri.001G141400.1,Potri.004G190900.1,Potri.001G162800.1,
Biological process	regulation of response to stress	GO:0080134	0.0129766	1.68405	22	Potri.018G007300.1,Potri.015G085000.1,Potri.004G058500.1,Potri.002G045400.1,Potri.001G442100.1,Potri.012G075000.1,Potri.015G085100.1,Potri.004G152300.1,Potri.010G158300.1,Potri.T097800.1,Potri.014G135900.1,Potri.001G345500.1,Potri.004G073700.1,Potri.005G257900.1,Potri.005G071300.1,Potri.005G192600.1,Potri.006G022500.1,Potri.006G088900.1,Potri.007G062700.1,Potri.009G015000.1,Potri.014G099000.1,Pot…
Biological process	defense response by callose deposition	GO:0052542	0.0133861	3.5936	5	Potri.002G025300.1,Potri.002G026100.1,Potri.002G025800.1,Potri.002G025500.1,Potri.002G026300.1,
Biological process	root development	GO:0048364	0.0134807	1.67789	22	Potri.002G025300.1,Potri.006G186600.1,Potri.002G026100.1,Potri.012G093500.1,Potri.018G033300.1,Potri.001G169600.1,Potri.014G086300.1,Potri.018G064800.1,Potri.T043800.1,Potri.008G025800.1,Potri.001G367900.1,Potri.001G463300.1,Potri.002G025800.1,Potri.007G122100.1,Potri.002G025500.1,Potri.002G026300.1,Potri.015G003500.1,Potri.010G171000.1,Potri.001G141400.1,Potri.014G007200.1,Potri.008G134300.1,Pot…
Biological process	glycolipid biosynthetic process	GO:0009247	0.0137719	2.79044	7	Potri.012G041100.1,Potri.011G098400.1,Potri.T043800.1,Potri.018G063500.1,Potri.018G131500.1,Potri.006G044500.1,Potri.015G099200.1,
Biological process	root system development	GO:0022622	0.0137756	1.67439	22	Potri.002G025300.1,Potri.006G186600.1,Potri.002G026100.1,Potri.012G093500.1,Potri.018G033300.1,Potri.001G169600.1,Potri.014G086300.1,Potri.018G064800.1,Potri.T043800.1,Potri.008G025800.1,Potri.001G367900.1,Potri.001G463300.1,Potri.002G025800.1,Potri.007G122100.1,Potri.002G025500.1,Potri.002G026300.1,Potri.015G003500.1,Potri.010G171000.1,Potri.001G141400.1,Potri.014G007200.1,Potri.008G134300.1,Pot…
Biological process	glycine metabolic process	GO:0006544	0.0141076	3.08239	6	Potri.002G025300.1,Potri.002G026100.1,Potri.002G025800.1,Potri.002G025500.1,Potri.002G026300.1,Potri.002G109200.1,
Biological process	respiratory burst involved in defense response	GO:0002679	0.0141076	3.08239	6	Potri.001G442100.1,Potri.T097800.1,Potri.012G007500.1,Potri.005G257900.1,Potri.014G099000.1,Potri.001G441800.1,
Biological process	respiratory burst	GO:0045730	0.0141076	3.08239	6	Potri.001G442100.1,Potri.T097800.1,Potri.012G007500.1,Potri.005G257900.1,Potri.014G099000.1,Potri.001G441800.1,
Biological process	secondary metabolic process	GO:0019748	0.0142988	1.62638	24	Potri.T035300.1,Potri.002G025300.1,Potri.002G026100.1,Potri.012G093500.1,Potri.001G435700.1,Potri.016G061000.1,Potri.014G086300.1,Potri.016G112000.1,Potri.019G130700.1,Potri.005G117500.1,Potri.003G126100.1,Potri.019G003200.1,Potri.018G083500.1,Potri.016G037900.1,Potri.005G099400.1,Potri.009G063300.1,Potri.005G071300.1,Potri.002G025800.1,Potri.014G147700.1,Potri.002G025500.1,Potri.002G026300.1,Pot…
Biological process	sulfur amino acid metabolic process	GO:0000096	0.0150372	1.80385	17	Potri.002G093100.1,Potri.010G076100.1,Potri.002G025300.1,Potri.017G083000.1,Potri.002G026100.1,Potri.014G086300.1,Potri.002G095600.1,Potri.T161200.1,Potri.006G113600.1,Potri.001G210000.1,Potri.017G126300.1,Potri.016G001200.1,Potri.002G025800.1,Potri.002G025500.1,Potri.002G026300.1,Potri.001G141400.1,Potri.004G190900.1,
Biological process	cellular response to starvation	GO:0009267	0.0158979	1.98192	13	Potri.012G041100.1,Potri.008G048700.1,Potri.011G098400.1,Potri.T043800.1,Potri.004G025200.1,Potri.004G025100.1,Potri.007G122100.1,Potri.006G088900.1,Potri.015G003500.1,Potri.007G062700.1,Potri.009G015000.1,Potri.018G131500.1,Potri.015G099200.1,
Biological process	serine family amino acid metabolic process	GO:0009069	0.0170266	1.90719	14	Potri.002G093100.1,Potri.002G025300.1,Potri.017G083000.1,Potri.002G026100.1,Potri.014G086300.1,Potri.002G095600.1,Potri.T161200.1,Potri.001G210000.1,Potri.017G126300.1,Potri.002G025800.1,Potri.002G025500.1,Potri.002G026300.1,Potri.001G141400.1,Potri.002G109200.1,
Biological process	amine metabolic process	GO:0009308	0.0172962	2.19729	10	Potri.002G025300.1,Potri.004G231700.1,Potri.002G026100.1,Potri.010G158300.1,Potri.002G025800.1,Potri.002G025500.1,Potri.002G026300.1,Potri.008G198800.1,Potri.006G126800.1,Potri.008G109200.1,
Biological process	response to starvation	GO:0042594	0.0179465	1.94933	13	Potri.012G041100.1,Potri.008G048700.1,Potri.011G098400.1,Potri.T043800.1,Potri.004G025200.1,Potri.004G025100.1,Potri.007G122100.1,Potri.006G088900.1,Potri.015G003500.1,Potri.007G062700.1,Potri.009G015000.1,Potri.018G131500.1,Potri.015G099200.1,
Biological process	cellular response to oxygen-containing compound	GO:1901701	0.0183088	1.50154	30	Potri.005G259900.1,Potri.012G041100.1,Potri.014G092900.1,Potri.017G083000.1,Potri.019G124000.1,Potri.001G442100.1,Potri.001G097400.1,Potri.015G108800.1,Potri.T097800.1,Potri.014G041600.1,Potri.006G280200.1,Potri.015G053100.1,Potri.014G135900.1,Potri.002G145300.1,Potri.001G345500.1,Potri.T043800.1,Potri.008G025800.1,Potri.005G257900.1,Potri.005G071300.1,Potri.006G022500.1,Potri.012G106000.1,Potri.…
Biological process	hormone metabolic process	GO:0042445	0.0202901	1.97831	12	Potri.002G025300.1,Potri.004G231700.1,Potri.002G026100.1,Potri.014G086300.1,Potri.010G158300.1,Potri.002G025800.1,Potri.007G122100.1,Potri.002G025500.1,Potri.002G026300.1,Potri.015G003500.1,Potri.002G016300.1,Potri.009G043900.1,
Biological process	response to external biotic stimulus	GO:0043207	0.0207855	1.33952	50	Potri.006G212000.1,Potri.010G140200.1,Potri.005G259900.1,Potri.T035300.1,Potri.002G025300.1,Potri.018G007300.1,Potri.012G041100.1,Potri.015G085000.1,Potri.002G026100.1,Potri.004G058500.1,Potri.018G033300.1,Potri.007G111800.1,Potri.001G442100.1,Potri.019G055800.1,Potri.T059500.1,Potri.018G129400.1,Potri.013G021300.1,Potri.015G085100.1,Potri.010G158300.1,Potri.015G108800.1,Potri.T097800.1,Potri.002…
Biological process	response to other organism	GO:0051707	0.0207855	1.33952	50	Potri.006G212000.1,Potri.010G140200.1,Potri.005G259900.1,Potri.T035300.1,Potri.002G025300.1,Potri.018G007300.1,Potri.012G041100.1,Potri.015G085000.1,Potri.002G026100.1,Potri.004G058500.1,Potri.018G033300.1,Potri.007G111800.1,Potri.001G442100.1,Potri.019G055800.1,Potri.T059500.1,Potri.018G129400.1,Potri.013G021300.1,Potri.015G085100.1,Potri.010G158300.1,Potri.015G108800.1,Potri.T097800.1,Potri.002…
Biological process	regulation of response to external stimulus	GO:0032101	0.0209373	1.73569	17	Potri.018G007300.1,Potri.015G085000.1,Potri.001G442100.1,Potri.015G085100.1,Potri.T097800.1,Potri.014G135900.1,Potri.001G345500.1,Potri.T043800.1,Potri.005G257900.1,Potri.005G071300.1,Potri.005G192600.1,Potri.006G022500.1,Potri.006G088900.1,Potri.009G015000.1,Potri.014G099000.1,Potri.001G441800.1,Potri.015G099200.1,
Biological process	cellular response to nutrient levels	GO:0031669	0.0213859	1.90241	13	Potri.012G041100.1,Potri.008G048700.1,Potri.011G098400.1,Potri.T043800.1,Potri.004G025200.1,Potri.004G025100.1,Potri.007G122100.1,Potri.006G088900.1,Potri.015G003500.1,Potri.007G062700.1,Potri.009G015000.1,Potri.018G131500.1,Potri.015G099200.1,
Biological process	galactolipid biosynthetic process	GO:0019375	0.0216102	2.79681	6	Potri.012G041100.1,Potri.011G098400.1,Potri.T043800.1,Potri.018G063500.1,Potri.018G131500.1,Potri.015G099200.1,
Biological process	phenylpropanoid biosynthetic process	GO:0009699	0.0218465	2.35798	8	Potri.016G061000.1,Potri.016G112000.1,Potri.019G130700.1,Potri.005G117500.1,Potri.009G063300.1,Potri.014G147700.1,Potri.011G153300.1,Potri.006G126800.1,
Biological process	membrane lipid biosynthetic process	GO:0046467	0.0220775	2.35323	8	Potri.012G041100.1,Potri.011G098400.1,Potri.T043800.1,Potri.018G063500.1,Potri.009G159700.1,Potri.018G131500.1,Potri.006G044500.1,Potri.015G099200.1,
Biological process	galactolipid metabolic process	GO:0019374	0.0222102	2.77905	6	Potri.012G041100.1,Potri.011G098400.1,Potri.T043800.1,Potri.018G063500.1,Potri.018G131500.1,Potri.015G099200.1,
Biological process	response to nutrient levels	GO:0031667	0.0229008	1.83357	14	Potri.012G041100.1,Potri.008G048700.1,Potri.011G098400.1,Potri.T043800.1,Potri.004G025200.1,Potri.004G025100.1,Potri.007G122100.1,Potri.006G088900.1,Potri.015G003500.1,Potri.015G017500.1,Potri.007G062700.1,Potri.009G015000.1,Potri.018G131500.1,Potri.015G099200.1,
Biological process	biological process involved in interspecies interaction between organisms	GO:0044419	0.0230519	1.33096	50	Potri.006G212000.1,Potri.010G140200.1,Potri.005G259900.1,Potri.T035300.1,Potri.002G025300.1,Potri.018G007300.1,Potri.012G041100.1,Potri.015G085000.1,Potri.002G026100.1,Potri.004G058500.1,Potri.018G033300.1,Potri.007G111800.1,Potri.001G442100.1,Potri.019G055800.1,Potri.T059500.1,Potri.018G129400.1,Potri.013G021300.1,Potri.015G085100.1,Potri.010G158300.1,Potri.015G108800.1,Potri.T097800.1,Potri.002…
Biological process	sulfur compound biosynthetic process	GO:0044272	0.023575	1.6075	21	Potri.002G093100.1,Potri.010G076100.1,Potri.002G025300.1,Potri.017G083000.1,Potri.002G026100.1,Potri.001G435700.1,Potri.014G086300.1,Potri.002G095600.1,Potri.T161200.1,Potri.T029700.1,Potri.006G113600.1,Potri.001G210000.1,Potri.017G126300.1,Potri.016G001200.1,Potri.005G071300.1,Potri.011G031600.1,Potri.002G025800.1,Potri.002G025500.1,Potri.002G026300.1,Potri.001G141400.1,Potri.004G190900.1,
Biological process	membrane lipid metabolic process	GO:0006643	0.0244377	2.17761	9	Potri.012G041100.1,Potri.014G055900.1,Potri.011G098400.1,Potri.T043800.1,Potri.018G063500.1,Potri.009G159700.1,Potri.018G131500.1,Potri.006G044500.1,Potri.015G099200.1,
Biological process	cellular response to extracellular stimulus	GO:0031668	0.0247828	1.81403	14	Potri.012G041100.1,Potri.014G092900.1,Potri.008G048700.1,Potri.011G098400.1,Potri.T043800.1,Potri.004G025200.1,Potri.004G025100.1,Potri.007G122100.1,Potri.006G088900.1,Potri.015G003500.1,Potri.007G062700.1,Potri.009G015000.1,Potri.018G131500.1,Potri.015G099200.1,
Biological process	response to biotic stimulus	GO:0009607	0.0248608	1.32468	50	Potri.006G212000.1,Potri.010G140200.1,Potri.005G259900.1,Potri.T035300.1,Potri.002G025300.1,Potri.018G007300.1,Potri.012G041100.1,Potri.015G085000.1,Potri.002G026100.1,Potri.004G058500.1,Potri.018G033300.1,Potri.007G111800.1,Potri.001G442100.1,Potri.019G055800.1,Potri.T059500.1,Potri.018G129400.1,Potri.013G021300.1,Potri.015G085100.1,Potri.010G158300.1,Potri.015G108800.1,Potri.T097800.1,Potri.002…
Biological process	cellular response to external stimulus	GO:0071496	0.0257659	1.80442	14	Potri.012G041100.1,Potri.014G092900.1,Potri.008G048700.1,Potri.011G098400.1,Potri.T043800.1,Potri.004G025200.1,Potri.004G025100.1,Potri.007G122100.1,Potri.006G088900.1,Potri.015G003500.1,Potri.007G062700.1,Potri.009G015000.1,Potri.018G131500.1,Potri.015G099200.1,
Biological process	response to extracellular stimulus	GO:0009991	0.0259645	1.76066	15	Potri.012G041100.1,Potri.014G092900.1,Potri.008G048700.1,Potri.011G098400.1,Potri.T043800.1,Potri.004G025200.1,Potri.004G025100.1,Potri.007G122100.1,Potri.006G088900.1,Potri.015G003500.1,Potri.015G017500.1,Potri.007G062700.1,Potri.009G015000.1,Potri.018G131500.1,Potri.015G099200.1,
Biological process	jasmonic acid biosynthetic process	GO:0009695	0.0270654	2.26202	8	Potri.005G259900.1,Potri.002G025300.1,Potri.002G026100.1,Potri.018G129400.1,Potri.002G102500.1,Potri.002G025800.1,Potri.002G025500.1,Potri.002G026300.1,
Biological process	ethylene-activated signaling pathway	GO:0009873	0.0279727	2.40873	7	Potri.005G259900.1,Potri.010G006800.1,Potri.014G135900.1,Potri.001G345500.1,Potri.008G025800.1,Potri.005G257900.1,Potri.007G138100.1,
Biological process	amino acid transport	GO:0006865	0.028431	1.94533	11	Potri.006G212000.1,Potri.015G085000.1,Potri.012G093500.1,Potri.008G048700.1,Potri.002G002100.1,Potri.015G085100.1,Potri.004G152300.1,Potri.002G102500.1,Potri.011G158100.1,Potri.008G136400.1,Potri.001G423700.1,
Biological process	long-chain fatty acid biosynthetic process	GO:0042759	0.0287029	2.23602	8	Potri.005G259900.1,Potri.002G025300.1,Potri.002G026100.1,Potri.018G129400.1,Potri.002G102500.1,Potri.002G025800.1,Potri.002G025500.1,Potri.002G026300.1,
Biological process	glycine catabolic process	GO:0006546	0.0287755	2.94153	5	Potri.002G025300.1,Potri.002G026100.1,Potri.002G025800.1,Potri.002G025500.1,Potri.002G026300.1,
Biological process	serine family amino acid catabolic process	GO:0009071	0.0287755	2.94153	5	Potri.002G025300.1,Potri.002G026100.1,Potri.002G025800.1,Potri.002G025500.1,Potri.002G026300.1,
Biological process	macromolecule localization	GO:0033036	0.0295211	1.33881	44	Potri.017G018400.1,Potri.002G025300.1,Potri.018G007300.1,Potri.002G062400.1,Potri.015G085000.1,Potri.002G026100.1,Potri.010G069600.1,Potri.T094300.1,Potri.001G442100.1,Potri.019G059200.1,Potri.014G086300.1,Potri.015G085100.1,Potri.001G097400.1,Potri.006G032000.1,Potri.T097800.1,Potri.006G113600.1,Potri.006G280200.1,Potri.014G055900.1,Potri.T016800.1,Potri.015G053100.1,Potri.014G135900.1,Potri.006…
Biological process	carboxylic acid catabolic process	GO:0046395	0.0305461	1.65795	17	Potri.017G018400.1,Potri.002G025300.1,Potri.004G231700.1,Potri.002G026100.1,Potri.012G093500.1,Potri.013G021300.1,Potri.010G158300.1,Potri.T016800.1,Potri.008G039500.1,Potri.002G180100.1,Potri.006G032200.1,Potri.006G222000.1,Potri.002G025800.1,Potri.002G025500.1,Potri.002G026300.1,Potri.008G057800.1,Potri.006G126800.1,
Biological process	organic acid catabolic process	GO:0016054	0.0305461	1.65795	17	Potri.017G018400.1,Potri.002G025300.1,Potri.004G231700.1,Potri.002G026100.1,Potri.012G093500.1,Potri.013G021300.1,Potri.010G158300.1,Potri.T016800.1,Potri.008G039500.1,Potri.002G180100.1,Potri.006G032200.1,Potri.006G222000.1,Potri.002G025800.1,Potri.002G025500.1,Potri.002G026300.1,Potri.008G057800.1,Potri.006G126800.1,
Biological process	obsolete oxidation-reduction process	GO:0055114	0.0311024	1.43508	30	Potri.002G025300.1,Potri.005G143800.1,Potri.002G026100.1,Potri.002G165800.1,Potri.002G025400.1,Potri.010G252300.1,Potri.003G069600.1,Potri.001G391100.1,Potri.006G218400.1,Potri.T161200.1,Potri.016G112000.1,Potri.019G130700.1,Potri.005G117500.1,Potri.003G126100.1,Potri.001G461900.1,Potri.008G179300.1,Potri.009G063300.1,Potri.001G463300.1,Potri.002G025800.1,Potri.009G058200.1,Potri.007G122100.1,Pot…
Biological process	aromatic amino acid family biosynthetic process	GO:0009073	0.0337736	2.51552	6	Potri.002G025300.1,Potri.002G026100.1,Potri.004G188100.1,Potri.002G025800.1,Potri.002G025500.1,Potri.002G026300.1,
Biological process	cellular response to ethylene stimulus	GO:0071369	0.0342267	2.30542	7	Potri.005G259900.1,Potri.010G006800.1,Potri.014G135900.1,Potri.001G345500.1,Potri.008G025800.1,Potri.005G257900.1,Potri.007G138100.1,
Biological process	negative regulation of cellular process	GO:0048523	0.0352811	1.55793	20	Potri.017G054000.1,Potri.014G120700.1,Potri.018G007300.1,Potri.015G085000.1,Potri.018G033300.1,Potri.001G442100.1,Potri.015G085100.1,Potri.T097800.1,Potri.014G041600.1,Potri.014G135900.1,Potri.011G098400.1,Potri.008G025800.1,Potri.005G257900.1,Potri.007G138100.1,Potri.006G088900.1,Potri.014G099000.1,Potri.002G016300.1,Potri.018G131500.1,Potri.001G441800.1,Potri.011G033100.1,
Biological process	cellular response to chemical stimulus	GO:0070887	0.0374646	1.36284	36	Potri.005G259900.1,Potri.014G120700.1,Potri.018G007300.1,Potri.012G041100.1,Potri.014G092900.1,Potri.017G083000.1,Potri.019G124000.1,Potri.001G442100.1,Potri.001G097400.1,Potri.015G108800.1,Potri.T097800.1,Potri.014G041600.1,Potri.006G280200.1,Potri.010G006800.1,Potri.015G053100.1,Potri.014G135900.1,Potri.012G007500.1,Potri.002G145300.1,Potri.001G345500.1,Potri.T043800.1,Potri.008G025800.1,Potri.…
Biological process	response to carbohydrate	GO:0009743	0.0399841	1.55561	19	Potri.014G120700.1,Potri.002G025300.1,Potri.002G026100.1,Potri.014G086300.1,Potri.T029700.1,Potri.014G075800.1,Potri.006G280200.1,Potri.015G053100.1,Potri.008G025800.1,Potri.008G179300.1,Potri.002G025800.1,Potri.012G106000.1,Potri.013G014400.1,Potri.002G025500.1,Potri.002G081600.1,Potri.002G026300.1,Potri.002G109200.1,Potri.002G156600.1,Potri.002G113600.1,
Biological process	cell-cell signaling	GO:0007267	0.0413243	2.66241	5	Potri.018G033300.1,Potri.001G169600.1,Potri.015G053100.1,Potri.002G041300.1,Potri.001G321500.1,
Biological process	response to stress	GO:0006950	0.0434398	1.16418	105	Potri.006G212000.1,Potri.010G140200.1,Potri.005G259900.1,Potri.002G093100.1,Potri.T035300.1,Potri.014G120700.1,Potri.002G025300.1,Potri.018G007300.1,Potri.012G041100.1,Potri.014G092900.1,Potri.005G143800.1,Potri.002G248900.1,Potri.015G085000.1,Potri.002G026100.1,Potri.001G323300.1,Potri.012G093500.1,Potri.004G058500.1,Potri.018G033300.1,Potri.007G111800.1,Potri.008G048700.1,Potri.001G435700.1,Pot…
Biological process	jasmonic acid metabolic process	GO:0009694	0.0443091	2.04772	8	Potri.005G259900.1,Potri.002G025300.1,Potri.002G026100.1,Potri.018G129400.1,Potri.002G102500.1,Potri.002G025800.1,Potri.002G025500.1,Potri.002G026300.1,
Biological process	response to external stimulus	GO:0009605	0.044426	1.23236	64	Potri.006G212000.1,Potri.010G140200.1,Potri.005G259900.1,Potri.T035300.1,Potri.002G025300.1,Potri.018G007300.1,Potri.012G041100.1,Potri.014G092900.1,Potri.015G085000.1,Potri.002G026100.1,Potri.004G058500.1,Potri.018G033300.1,Potri.007G111800.1,Potri.008G048700.1,Potri.001G442100.1,Potri.019G055800.1,Potri.T059500.1,Potri.018G129400.1,Potri.013G021300.1,Potri.015G085100.1,Potri.010G158300.1,Potri.…
Biological process	alpha-amino acid catabolic process	GO:1901606	0.0446836	2.04413	8	Potri.002G025300.1,Potri.004G231700.1,Potri.002G026100.1,Potri.010G158300.1,Potri.002G025800.1,Potri.002G025500.1,Potri.002G026300.1,Potri.006G126800.1,
Biological process	regulation of innate immune response	GO:0045088	0.0448387	1.63443	15	Potri.018G007300.1,Potri.015G085000.1,Potri.001G442100.1,Potri.015G085100.1,Potri.T097800.1,Potri.014G135900.1,Potri.001G345500.1,Potri.005G257900.1,Potri.005G071300.1,Potri.005G192600.1,Potri.006G022500.1,Potri.006G088900.1,Potri.009G015000.1,Potri.014G099000.1,Potri.001G441800.1,
Biological process	regulation of immune system process	GO:0002682	0.0460336	1.62835	15	Potri.018G007300.1,Potri.015G085000.1,Potri.001G442100.1,Potri.015G085100.1,Potri.T097800.1,Potri.014G135900.1,Potri.001G345500.1,Potri.005G257900.1,Potri.005G071300.1,Potri.005G192600.1,Potri.006G022500.1,Potri.006G088900.1,Potri.009G015000.1,Potri.014G099000.1,Potri.001G441800.1,
Biological process	regulation of immune response	GO:0050776	0.0460336	1.62835	15	Potri.018G007300.1,Potri.015G085000.1,Potri.001G442100.1,Potri.015G085100.1,Potri.T097800.1,Potri.014G135900.1,Potri.001G345500.1,Potri.005G257900.1,Potri.005G071300.1,Potri.005G192600.1,Potri.006G022500.1,Potri.006G088900.1,Potri.009G015000.1,Potri.014G099000.1,Potri.001G441800.1,
Biological process	regulation of response to stimulus	GO:0048583	0.0464319	1.43489	25	Potri.018G007300.1,Potri.015G085000.1,Potri.004G058500.1,Potri.002G045400.1,Potri.001G442100.1,Potri.012G075000.1,Potri.015G085100.1,Potri.004G152300.1,Potri.010G158300.1,Potri.T097800.1,Potri.014G135900.1,Potri.001G345500.1,Potri.T043800.1,Potri.008G025800.1,Potri.004G073700.1,Potri.005G257900.1,Potri.005G071300.1,Potri.005G192600.1,Potri.006G022500.1,Potri.006G088900.1,Potri.007G062700.1,Potri.…
Biological process	defense response to other organism	GO:0098542	0.0464689	1.32082	39	Potri.006G212000.1,Potri.T035300.1,Potri.002G025300.1,Potri.018G007300.1,Potri.015G085000.1,Potri.002G026100.1,Potri.004G058500.1,Potri.018G033300.1,Potri.007G111800.1,Potri.001G442100.1,Potri.018G129400.1,Potri.015G085100.1,Potri.010G158300.1,Potri.T097800.1,Potri.015G053100.1,Potri.014G135900.1,Potri.012G007500.1,Potri.019G003200.1,Potri.002G145300.1,Potri.001G345500.1,Potri.005G257900.1,Potri.…
Biological process	long-chain fatty acid metabolic process	GO:0001676	0.046861	1.92819	9	Potri.005G259900.1,Potri.002G025300.1,Potri.002G026100.1,Potri.018G129400.1,Potri.013G021300.1,Potri.002G102500.1,Potri.002G025800.1,Potri.002G025500.1,Potri.002G026300.1,
Biological process	amino acid catabolic process	GO:0009063	0.0469741	2.02288	8	Potri.002G025300.1,Potri.004G231700.1,Potri.002G026100.1,Potri.010G158300.1,Potri.002G025800.1,Potri.002G025500.1,Potri.002G026300.1,Potri.006G126800.1,

## Sheet: S6
Table S6. Linear pairs of eigengenes with Weight ≥ 0.4 in the co-expression network.
Node-1	Node-2	Weight
Potri.002G095600	Potri.009G010200	0.475797
Potri.007G123700	Potri.012G007500	0.473633
Potri.012G007500	Potri.016G079100	0.472791
Potri.002G025500	Potri.012G007500	0.472243
Potri.007G123700	Potri.016G079100	0.4718
Potri.002G095600	Potri.012G007500	0.471241
Potri.012G007500	Potri.T043800	0.467463
Potri.011G158100	Potri.012G007500	0.467399
Potri.007G123700	Potri.013G041900	0.467004
Potri.007G123700	Potri.015G003500	0.466615
Potri.007G123700	Potri.T043800	0.465843
Potri.007G123700	Potri.014G108900	0.464655
Potri.007G123700	Potri.011G158100	0.464631
Potri.002G025500	Potri.007G123700	0.464513
Potri.002G025500	Potri.T043800	0.46432
Potri.002G095600	Potri.014G099000	0.463841
Potri.012G007500	Potri.014G108900	0.463829
Potri.002G095600	Potri.T043800	0.463542
Potri.016G079100	Potri.T043800	0.463481
Potri.012G007500	Potri.013G041900	0.463424
Potri.001G415700	Potri.012G007500	0.462056
Potri.002G025500	Potri.002G095600	0.461934
Potri.007G123700	Potri.014G030100	0.46127
Potri.015G003500	Potri.016G079100	0.460482
Potri.003G061100	Potri.007G123700	0.459648
Potri.011G158100	Potri.T043800	0.459555
Potri.011G158100	Potri.015G003500	0.458649
Potri.011G158100	Potri.016G079100	0.458629
Potri.012G007500	Potri.015G003500	0.458596
Potri.013G041900	Potri.016G079100	0.458003
Potri.014G108900	Potri.016G079100	0.457892
Potri.012G007500	Potri.014G086300	0.457473
Potri.014G108900	Potri.015G003500	0.457464
Potri.014G086300	Potri.T043800	0.457311
Potri.002G025500	Potri.016G079100	0.457203
Potri.002G025800	Potri.007G123700	0.457145
Potri.015G003500	Potri.T043800	0.456891
Potri.013G041900	Potri.015G003500	0.456445
Potri.013G041900	Potri.T043800	0.456382
Potri.004G141400	Potri.016G079100	0.456375
Potri.013G041900	Potri.014G108900	0.455812
Potri.004G141400	Potri.012G007500	0.455766
Potri.007G123700	Potri.014G086300	0.455629
Potri.011G158100	Potri.013G041900	0.455159
Potri.009G010200	Potri.012G007500	0.454904
Potri.004G141400	Potri.007G123700	0.454784
Potri.002G025500	Potri.015G003500	0.454757
Potri.002G095600	Potri.016G079100	0.454533
Potri.014G108900	Potri.T043800	0.454532
Potri.014G030100	Potri.016G079100	0.454095
Potri.003G061100	Potri.014G108900	0.454054
Potri.002G074500	Potri.007G123700	0.454054
Potri.002G025300	Potri.012G007500	0.454042
Potri.002G152600	Potri.016G079100	0.454
Potri.003G061100	Potri.016G079100	0.453832
Potri.004G141400	Potri.013G041900	0.453779
Potri.002G074500	Potri.T043800	0.453607
Potri.001G415700	Potri.016G079100	0.45347
Potri.001G169600	Potri.002G095600	0.453308
Potri.002G095600	Potri.014G086300	0.453231
Potri.011G158100	Potri.014G030100	0.45317
Potri.014G030100	Potri.014G108900	0.45304
Potri.002G152600	Potri.015G003500	0.45291
Potri.002G025800	Potri.T043800	0.452837
Potri.002G152600	Potri.013G041900	0.452703
Potri.002G026100	Potri.012G007500	0.452666
Potri.002G025500	Potri.009G010200	0.452632
Potri.012G007500	Potri.015G005400	0.452582
Potri.015G005400	Potri.T043800	0.452403
Potri.004G076200	Potri.007G123700	0.452265
Potri.002G152600	Potri.012G007500	0.451905
Potri.003G061100	Potri.013G041900	0.451858
Potri.007G123700	Potri.009G010200	0.451752
Potri.004G141400	Potri.015G003500	0.451721
Potri.013G041900	Potri.014G030100	0.451719
Potri.002G152600	Potri.007G123700	0.451384
Potri.012G007500	Potri.014G030100	0.451309
Potri.004G141400	Potri.014G108900	0.451277
Potri.003G061100	Potri.004G141400	0.451162
Potri.002G026100	Potri.007G123700	0.450974
Potri.002G152600	Potri.014G108900	0.450848
Potri.002G095600	Potri.015G005400	0.450827
Potri.003G061100	Potri.012G007500	0.450732
Potri.003G061100	Potri.011G158100	0.450695
Potri.002G026100	Potri.015G003500	0.450373
Potri.014G030100	Potri.T043800	0.450251
Potri.002G152600	Potri.014G030100	0.450093
Potri.002G152600	Potri.011G158100	0.449949
Potri.002G025500	Potri.013G041900	0.449851
Potri.002G074500	Potri.012G007500	0.449807
Potri.009G010200	Potri.T043800	0.449702
Potri.004G141400	Potri.T043800	0.449281
Potri.002G025800	Potri.012G007500	0.449254
Potri.002G095600	Potri.007G123700	0.449049
Potri.001G415700	Potri.015G003500	0.44849
Potri.014G030100	Potri.015G003500	0.448477
Potri.003G061100	Potri.015G003500	0.448169
Potri.002G152600	Potri.003G061100	0.44803
Potri.001G169600	Potri.007G123700	0.447889
Potri.004G141400	Potri.014G030100	0.447817
Potri.011G158100	Potri.014G108900	0.447745
Potri.002G026100	Potri.T043800	0.447699
Potri.007G123700	Potri.015G005400	0.447588
Potri.002G025300	Potri.015G003500	0.447543
Potri.002G152600	Potri.T043800	0.447288
Potri.007G123700	Potri.014G108800	0.447242
Potri.001G415700	Potri.013G041900	0.446805
Potri.002G026100	Potri.016G079100	0.446791
Potri.002G026100	Potri.014G030100	0.446747
Potri.005G099400	Potri.007G123700	0.446566
Potri.002G025500	Potri.014G030100	0.44644
Potri.002G025300	Potri.T043800	0.44619
Potri.003G215200	Potri.007G123700	0.446107
Potri.002G025300	Potri.016G079100	0.446045
Potri.002G152600	Potri.004G141400	0.446008
Potri.009G010200	Potri.014G086300	0.44585
Potri.002G026100	Potri.013G041900	0.44581
Potri.004G141400	Potri.011G158100	0.445763
Potri.014G108800	Potri.015G003500	0.445596
Potri.002G025800	Potri.002G152600	0.445318
Potri.001G415700	Potri.002G025500	0.4453
Potri.003G061100	Potri.014G030100	0.445022
Potri.003G061100	Potri.T043800	0.44484
Potri.001G415700	Potri.T043800	0.444636
Potri.002G025500	Potri.002G152600	0.444603
Potri.009G010200	Potri.015G005400	0.444577
Potri.002G074500	Potri.002G095600	0.444122
Potri.002G025800	Potri.015G003500	0.443915
Potri.014G030100	Potri.014G108800	0.443727
Potri.002G095600	Potri.011G158100	0.443631
Potri.014G086300	Potri.015G003500	0.443492
Potri.012G007500	Potri.014G108800	0.443338
Potri.002G095600	Potri.015G003500	0.443314
Potri.009G010200	Potri.016G079100	0.443057
Potri.003G061100	Potri.014G108800	0.442772
Potri.002G025300	Potri.013G041900	0.442714
Potri.002G025300	Potri.007G123700	0.44268
Potri.001G415700	Potri.011G158100	0.442678
Potri.013G041900	Potri.014G108800	0.44266
Potri.002G025300	Potri.014G030100	0.44251
Potri.002G026100	Potri.003G061100	0.442339
Potri.002G025500	Potri.011G158100	0.442225
Potri.002G152600	Potri.004G076200	0.44222
Potri.004G076200	Potri.T043800	0.442182
Potri.005G099400	Potri.T043800	0.442158
Potri.007G123700	Potri.014G099000	0.441808
Potri.001G415700	Potri.014G030100	0.4417
Potri.002G025500	Potri.014G108900	0.441595
Potri.002G025800	Potri.011G158100	0.441499
Potri.001G415700	Potri.014G108900	0.441348
Potri.002G026100	Potri.002G152600	0.441313
Potri.002G025500	Potri.003G061100	0.441307
Potri.014G108800	Potri.016G079100	0.44126
Potri.014G086300	Potri.016G079100	0.441221
Potri.002G025500	Potri.004G141400	0.441146
Potri.005G099400	Potri.012G007500	0.440929
Potri.001G169600	Potri.T043800	0.440848
Potri.002G095600	Potri.013G041900	0.440771
Potri.002G074500	Potri.015G003500	0.440733
Potri.004G076200	Potri.011G158100	0.440585
Potri.002G074500	Potri.002G152600	0.44022
Potri.002G025500	Potri.002G025800	0.440025
Potri.002G152600	Potri.014G108800	0.440011
Potri.004G076200	Potri.016G079100	0.439847
Potri.002G025800	Potri.016G079100	0.439826
Potri.004G076200	Potri.015G003500	0.439759
Potri.002G025800	Potri.004G076200	0.439032
Potri.002G026100	Potri.014G108900	0.438938
Potri.002G025800	Potri.014G030100	0.438926
Potri.002G152600	Potri.014G086300	0.438634
Potri.002G152600	Potri.005G099400	0.438559
Potri.004G076200	Potri.012G007500	0.438499
Potri.001G169600	Potri.012G007500	0.438351
Potri.014G108800	Potri.T043800	0.438169
Potri.004G141400	Potri.005G099400	0.438103
Potri.005G099400	Potri.016G079100	0.438094
Potri.002G025800	Potri.002G095600	0.438089
Potri.002G152600	Potri.003G215200	0.438046
Potri.009G010200	Potri.014G099000	0.437996
Potri.001G415700	Potri.007G123700	0.437889
Potri.004G076200	Potri.013G041900	0.437883
Potri.002G025500	Potri.004G076200	0.437773
Potri.002G074500	Potri.009G010200	0.437757
Potri.009G010200	Potri.011G158100	0.437519
Potri.001G415700	Potri.003G061100	0.437504
Potri.012G007500	Potri.019G055800	0.437344
Potri.005G099400	Potri.015G003500	0.437303
Potri.002G025300	Potri.002G025800	0.43728
Potri.002G025300	Potri.011G158100	0.437202
Potri.001G169600	Potri.009G010200	0.437057
Potri.002G074500	Potri.004G076200	0.436976
Potri.002G025500	Potri.014G086300	0.436974
Potri.002G025800	Potri.002G026100	0.436951
Potri.014G099000	Potri.T043800	0.436891
Potri.004G076200	Potri.014G030100	0.436716
Potri.015G003500	Potri.015G005400	0.436688
Potri.004G076200	Potri.004G141400	0.436592
Potri.004G076200	Potri.014G108900	0.436537
Potri.002G026100	Potri.011G158100	0.436429
Potri.002G025800	Potri.004G141400	0.436327
Potri.002G025800	Potri.014G108900	0.436313
Potri.002G095600	Potri.014G108900	0.436279
Potri.002G026100	Potri.004G076200	0.436271
Potri.002G025300	Potri.002G025500	0.436269
Potri.014G108800	Potri.014G108900	0.436268
Potri.002G025300	Potri.014G108900	0.436199
Potri.002G025800	Potri.013G041900	0.436003
Potri.002G025300	Potri.003G061100	0.435833
Potri.014G030100	Potri.014G086300	0.435832
Potri.005G099400	Potri.013G041900	0.435731
Potri.004G076200	Potri.014G086300	0.435702
Potri.003G215200	Potri.T043800	0.435664
Potri.002G074500	Potri.016G079100	0.43529
Potri.013G041900	Potri.014G086300	0.435279
Potri.001G415700	Potri.002G025800	0.435205
Potri.002G025500	Potri.002G074500	0.434906
Potri.015G005400	Potri.016G079100	0.434849
Potri.002G025800	Potri.014G086300	0.434473
Potri.002G074500	Potri.014G030100	0.434452
Potri.001G169600	Potri.014G099000	0.434374
Potri.001G169600	Potri.005G099400	0.433767
Potri.002G025800	Potri.003G215200	0.433567
Potri.005G099400	Potri.014G030100	0.433151
Potri.015G003500	Potri.016G078900	0.433141
Potri.001G415700	Potri.014G086300	0.433099
Potri.014G030100	Potri.016G078900	0.433081
Potri.003G215200	Potri.015G003500	0.433069
Potri.007G123700	Potri.016G078900	0.433058
Potri.001G169600	Potri.004G141400	0.43304
Potri.009G010200	Potri.015G003500	0.433014
Potri.003G215200	Potri.011G158100	0.432981
Potri.002G025800	Potri.002G074500	0.432821
Potri.004G141400	Potri.014G108800	0.432751
Potri.001G169600	Potri.002G025500	0.432612
Potri.003G061100	Potri.016G078900	0.432611
Potri.002G074500	Potri.011G158100	0.432437
Potri.012G007500	Potri.014G099000	0.432284
Potri.001G169600	Potri.014G086300	0.432271
Potri.003G061100	Potri.005G099400	0.432233
Potri.002G025300	Potri.004G076200	0.432069
Potri.005G099400	Potri.014G108900	0.431941
Potri.002G025500	Potri.015G005400	0.431767
Potri.002G025800	Potri.009G010200	0.431674
Potri.007G123700	Potri.011G130800	0.431537
Potri.002G074500	Potri.013G041900	0.431531
Potri.011G158100	Potri.014G086300	0.431491
Potri.002G095600	Potri.014G030100	0.431466
Potri.004G076200	Potri.005G099400	0.431336
Potri.002G025300	Potri.002G152600	0.43123
Potri.003G215200	Potri.016G079100	0.431217
Potri.002G025500	Potri.002G026100	0.431184
Potri.009G010200	Potri.013G041900	0.431085
Potri.002G074500	Potri.003G215200	0.431068
Potri.002G025800	Potri.003G061100	0.43106
Potri.001G169600	Potri.002G074500	0.431051
Potri.002G095600	Potri.004G076200	0.431037
Potri.003G215200	Potri.004G141400	0.430775
Potri.003G215200	Potri.014G030100	0.430771
Potri.003G061100	Potri.006G088900	0.430725
Potri.007G111700	Potri.007G123700	0.430718
Potri.016G079100	Potri.019G055800	0.430701
Potri.002G025300	Potri.002G074500	0.430635
Potri.002G074500	Potri.014G086300	0.430443
Potri.003G215200	Potri.013G041900	0.430406
Potri.002G026100	Potri.003G215200	0.4304
Potri.002G026100	Potri.004G141400	0.430297
Potri.013G041900	Potri.016G078900	0.430265
Potri.001G415700	Potri.002G074500	0.43011
Potri.001G169600	Potri.002G152600	0.430097
Potri.003G061100	Potri.004G076200	0.430055
Potri.011G158100	Potri.014G108800	0.429969
Potri.004G141400	Potri.009G010200	0.429941
Potri.002G152600	Potri.015G005400	0.429929
Potri.004G076200	Potri.014G108800	0.429913
Potri.001G415700	Potri.009G010200	0.429841
Potri.002G025800	Potri.015G005400	0.429803
Potri.004G141400	Potri.014G086300	0.429785
Potri.004G076200	Potri.015G005400	0.429766
Potri.007G111700	Potri.015G003500	0.429746
Potri.002G152600	Potri.016G078900	0.429687
Potri.002G074500	Potri.004G141400	0.429669
Potri.006G088900	Potri.014G108900	0.429668
Potri.002G025300	Potri.014G086300	0.429486
Potri.015G003500	Potri.019G055800	0.429335
Potri.007G111700	Potri.014G030100	0.429301
Potri.003G215200	Potri.012G007500	0.429281
Potri.001G169600	Potri.016G079100	0.429139
Potri.002G095600	Potri.004G141400	0.429137
Potri.005G099400	Potri.011G158100	0.429114
Potri.001G169600	Potri.002G025800	0.428952
Potri.003G215200	Potri.014G108900	0.428943
Potri.002G025500	Potri.003G215200	0.428873
Potri.002G025800	Potri.014G108800	0.428527
Potri.003G215200	Potri.014G086300	0.42851
Potri.014G030100	Potri.015G005400	0.428396
Potri.001G169600	Potri.015G003500	0.42833
Potri.009G010200	Potri.014G108900	0.428273
Potri.002G152600	Potri.007G111700	0.428239
Potri.002G025500	Potri.014G099000	0.428224
Potri.001G169600	Potri.015G005400	0.428216
Potri.014G086300	Potri.015G005400	0.428139
Potri.006G088900	Potri.013G041900	0.428131
Potri.003G215200	Potri.004G076200	0.427992
Potri.013G041900	Potri.015G005400	0.427912
Potri.001G169600	Potri.004G076200	0.427523
Potri.002G074500	Potri.015G005400	0.427473
Potri.001G415700	Potri.002G026100	0.427431
Potri.014G086300	Potri.014G099000	0.427344
Potri.002G026100	Potri.002G074500	0.427323
Potri.002G025800	Potri.005G099400	0.426832
Potri.002G025500	Potri.005G099400	0.426828
Potri.002G025500	Potri.019G055800	0.426793
Potri.003G215200	Potri.005G099400	0.42672
Potri.002G095600	Potri.002G152600	0.42668
Potri.002G152600	Potri.009G010200	0.426597
Potri.003G061100	Potri.014G086300	0.426579
Potri.002G152600	Potri.011G130800	0.426579
Potri.002G026100	Potri.014G108800	0.426549
Potri.016G078900	Potri.016G079100	0.426465
Potri.005G125000	Potri.014G108800	0.426362
Potri.014G086300	Potri.014G108900	0.426341
Potri.001G415700	Potri.002G095600	0.426228
Potri.002G025300	Potri.009G010200	0.426022
Potri.002G095600	Potri.005G099400	0.426007
Potri.013G041900	Potri.019G055800	0.425894
Potri.014G099000	Potri.015G005400	0.425801
Potri.002G025300	Potri.002G026100	0.425668
Potri.002G025300	Potri.003G215200	0.425528
Potri.012G007500	Potri.016G078900	0.425516
Potri.011G158100	Potri.019G055800	0.425458
Potri.005G099400	Potri.009G010200	0.425455
Potri.001G169600	Potri.011G158100	0.425321
Potri.002G095600	Potri.003G061100	0.424905
Potri.002G074500	Potri.014G108900	0.424889
Potri.004G141400	Potri.006G088900	0.424705
Potri.006G088900	Potri.014G108800	0.424634
Potri.005G125000	Potri.014G108900	0.424623
Potri.003G215200	Potri.014G108800	0.424602
Potri.002G074500	Potri.003G061100	0.424593
Potri.005G125000	Potri.014G030100	0.424563
Potri.014G108900	Potri.016G078900	0.424379
Potri.003G061100	Potri.007G111700	0.424331
Potri.002G026300	Potri.007G123700	0.424302
Potri.006G088900	Potri.016G079100	0.424194
Potri.014G030100	Potri.019G055800	0.424027
Potri.002G026100	Potri.014G086300	0.424012
Potri.005G125000	Potri.013G041900	0.423949
Potri.007G111700	Potri.013G041900	0.423854
Potri.007G111700	Potri.T043800	0.423666
Potri.006G088900	Potri.014G030100	0.423636
Potri.003G061100	Potri.005G125000	0.423514
Potri.001G415700	Potri.004G076200	0.42347
Potri.011G158100	Potri.015G005400	0.423452
Potri.002G026100	Potri.005G125000	0.423421
Potri.003G061100	Potri.003G215200	0.423401
Potri.005G099400	Potri.014G099000	0.423315
Potri.005G125000	Potri.016G078900	0.423302
Potri.019G055800	Potri.T043800	0.423226
Potri.007G123700	Potri.017G084500	0.423222
Potri.002G025300	Potri.014G108800	0.423079
Potri.001G415700	Potri.014G108800	0.423026
Potri.009G010200	Potri.014G030100	0.422971
Potri.004G078700	Potri.007G097000	0.42297
Potri.004G076200	Potri.007G111700	0.422932
Potri.001G169600	Potri.013G041900	0.422916
Potri.001G415700	Potri.015G005400	0.422899
Potri.002G074500	Potri.014G099000	0.422838
Potri.005G125000	Potri.007G123700	0.422827
Potri.002G025300	Potri.002G095600	0.422767
Potri.001G169600	Potri.003G215200	0.422703
Potri.002G025800	Potri.019G055800	0.422576
Potri.002G095600	Potri.005G098000	0.42255
Potri.005G125000	Potri.015G003500	0.422547
Potri.003G215200	Potri.015G005400	0.422476
Potri.001G415700	Potri.002G152600	0.422271
Potri.016G078900	Potri.T043800	0.422244
Potri.002G152600	Potri.005G125000	0.422235
Potri.005G125000	Potri.011G158100	0.42212
Potri.004G141400	Potri.014G099000	0.422082
Potri.007G111700	Potri.012G007500	0.421873
Potri.002G026100	Potri.002G095600	0.421863
Potri.002G026300	Potri.002G152600	0.421804
Potri.002G074500	Potri.005G099400	0.421771
Potri.006G088900	Potri.015G003500	0.421747
Potri.002G095600	Potri.003G215200	0.421674
Potri.004G078700	Potri.007G138100	0.421669
Potri.002G026100	Potri.009G010200	0.421662
Potri.005G125000	Potri.007G111700	0.421603
Potri.001G169600	Potri.014G030100	0.42151
Potri.001G321500	Potri.004G078700	0.421274
Potri.014G108900	Potri.019G055800	0.421126
Potri.006G088900	Potri.011G158100	0.420965
Potri.006G088900	Potri.007G123700	0.420963
Potri.006G088900	Potri.016G078900	0.420868
Potri.004G141400	Potri.016G078900	0.420806
Potri.004G078700	Potri.T035300	0.420794
Potri.005G099400	Potri.014G086300	0.420483
Potri.002G025800	Potri.011G130800	0.420407
Potri.005G099400	Potri.017G084500	0.420326
Potri.004G076200	Potri.011G130800	0.420312
Potri.007G111700	Potri.016G079100	0.420264
Potri.004G141400	Potri.017G084500	0.420138
Potri.002G026100	Potri.007G111700	0.419857
Potri.010G006800	Potri.015G003500	0.419848
Potri.003G215200	Potri.007G111700	0.419839
Potri.002G026300	Potri.004G076200	0.41983
Potri.002G025500	Potri.014G108800	0.419826
Potri.010G006800	Potri.014G030100	0.419808
Potri.014G086300	Potri.019G055800	0.419753
Potri.002G152600	Potri.014G099000	0.419637
Potri.007G123700	Potri.014G066900	0.419618
Potri.004G076200	Potri.016G078900	0.419485
Potri.005G125000	Potri.016G079100	0.419448
Potri.004G141400	Potri.011G130800	0.419369
Potri.003G215200	Potri.011G130800	0.41927
Potri.004G141400	Potri.015G005400	0.419266
Potri.004G076200	Potri.009G010200	0.419247
Potri.002G026300	Potri.T043800	0.419158
Potri.014G108900	Potri.015G005400	0.419003
Potri.014G108800	Potri.016G078900	0.418975
Potri.014G099000	Potri.016G079100	0.418943
Potri.005G099400	Potri.011G130800	0.418885
Potri.001G169600	Potri.014G108900	0.41878
Potri.001G169600	Potri.005G098000	0.418716
Potri.002G025800	Potri.007G111700	0.418696
Potri.007G123700	Potri.010G006800	0.418638
Potri.002G074500	Potri.019G055800	0.418618
Potri.002G026300	Potri.003G215200	0.418572
Potri.002G198800	Potri.007G097000	0.418343
Potri.002G025300	Potri.015G005400	0.418329
Potri.002G152600	Potri.010G006800	0.41827
Potri.011G130800	Potri.015G003500	0.418151
Potri.011G130800	Potri.T043800	0.418066
Potri.002G026100	Potri.016G078900	0.41797
Potri.004G076200	Potri.017G084500	0.417781
Potri.011G158100	Potri.016G078900	0.417776
Potri.003G061100	Potri.015G005400	0.417736
Potri.007G111700	Potri.014G108800	0.417576
Potri.004G076200	Potri.010G006800	0.417497
Potri.007G123700	Potri.016G108800	0.417424
Potri.007G111700	Potri.011G158100	0.417372
Potri.002G025800	Potri.005G125000	0.417282
Potri.007G111700	Potri.014G108900	0.417234
Potri.002G025800	Potri.014G099000	0.417212
Potri.002G152600	Potri.017G084500	0.417193
Potri.002G145300	Potri.007G123700	0.417095
Potri.002G152600	Potri.006G088900	0.417022
Potri.011G130800	Potri.014G030100	0.417005
Potri.002G074500	Potri.011G130800	0.416921
Potri.002G198800	Potri.004G078700	0.416898
Potri.002G145300	Potri.005G099400	0.416754
Potri.003G215200	Potri.017G084500	0.416728
Potri.002G025800	Potri.016G078900	0.416685
Potri.002G025300	Potri.007G111700	0.416566
Potri.002G026100	Potri.019G055800	0.416507
Potri.005G098000	Potri.007G123700	0.416254
Potri.004G141400	Potri.005G125000	0.416247
Potri.003G061100	Potri.019G055800	0.416225
Potri.007G123700	Potri.013G039300	0.416213
Potri.002G025300	Potri.004G141400	0.416181
Potri.002G026100	Potri.006G088900	0.416128
Potri.001G415700	Potri.002G025300	0.415945
Potri.002G074500	Potri.014G108800	0.415942
Potri.005G099400	Potri.014G108800	0.415765
Potri.002G026100	Potri.005G099400	0.415538
Potri.003G215200	Potri.016G078900	0.415469
Potri.003G215200	Potri.010G006800	0.415462
Potri.005G125000	Potri.010G006800	0.415436
Potri.002G152600	Potri.013G063400	0.415317
Potri.014G099000	Potri.015G003500	0.414991
Potri.003G061100	Potri.009G010200	0.414988
Potri.001G415700	Potri.003G215200	0.414841
Potri.017G084500	Potri.T043800	0.414755
Potri.010G006800	Potri.T043800	0.414724
Potri.011G158100	Potri.014G099000	0.414575
Potri.001G169600	Potri.002G026100	0.414526
Potri.002G025400	Potri.014G030100	0.414502
Potri.001G321600	Potri.004G076200	0.414385
Potri.011G130800	Potri.011G158100	0.414347
Potri.002G026300	Potri.011G130800	0.414031
Potri.002G198800	Potri.T035300	0.413989
Potri.007G123700	Potri.013G063400	0.413947
Potri.002G095600	Potri.008G048700	0.413874
Potri.002G025400	Potri.015G003500	0.413851
Potri.004G141400	Potri.007G111700	0.41384
Potri.005G099400	Potri.016G108800	0.413836
Potri.011G130800	Potri.017G084500	0.413819
Potri.002G026100	Potri.011G130800	0.413794
Potri.015G003500	Potri.017G084500	0.413349
Potri.011G130800	Potri.013G041900	0.413271
Potri.002G025800	Potri.010G006800	0.413075
Potri.001G169600	Potri.014G066900	0.412854
Potri.006G005400	Potri.014G030100	0.41282
Potri.015G126500	Potri.016G078900	0.412691
Potri.001G321600	Potri.003G215200	0.412677
Potri.006G005400	Potri.015G003500	0.412669
Potri.002G025300	Potri.005G125000	0.412553
Potri.002G152600	Potri.014G066900	0.412537
Potri.005G255200	Potri.012G007500	0.412492
Potri.002G025300	Potri.016G078900	0.412488
Potri.007G138100	Potri.T035300	0.412466
Potri.004G076200	Potri.014G099000	0.412461
Potri.014G108800	Potri.015G126500	0.412357
Potri.007G111700	Potri.016G078900	0.412314
Potri.010G006800	Potri.013G041900	0.412301
Potri.005G099400	Potri.014G066900	0.412298
Potri.014G030100	Potri.017G084500	0.41223
Potri.001G321600	Potri.T043800	0.412216
Potri.003G061100	Potri.010G006800	0.412001
Potri.001G169600	Potri.003G061100	0.411997
Potri.011G130800	Potri.016G079100	0.411961
Potri.002G026100	Potri.013G063400	0.41192
Potri.005G099400	Potri.013G039300	0.411884
Potri.002G152600	Potri.016G108800	0.411798
Potri.001G169600	Potri.011G130800	0.411693
Potri.001G321500	Potri.002G198800	0.411646
Potri.007G123700	Potri.019G055800	0.411639
Potri.011G130800	Potri.014G086300	0.411636
Potri.002G025800	Potri.017G084500	0.411485
Potri.001G169600	Potri.013G039300	0.411477
Potri.001G169600	Potri.002G025300	0.411415
Potri.004G076200	Potri.013G063400	0.411402
Potri.015G005400	Potri.019G055800	0.411343
Potri.002G145300	Potri.004G141400	0.411341
Potri.001G321600	Potri.015G003500	0.411213
Potri.007G111700	Potri.013G063400	0.41121
Potri.005G099400	Potri.015G005400	0.411135
Potri.014G086300	Potri.014G108800	0.411133
Potri.004G076200	Potri.005G125000	0.411129
Potri.003G215200	Potri.009G010200	0.411113
Potri.002G198800	Potri.007G138100	0.411014
Potri.002G025800	Potri.002G026300	0.410902
Potri.011G130800	Potri.014G108900	0.410896
Potri.003G215200	Potri.013G063400	0.41088
Potri.001G415700	Potri.007G111700	0.410757
Potri.010G006800	Potri.013G063400	0.410719
Potri.001G321600	Potri.002G025800	0.410714
Potri.002G026100	Potri.015G005400	0.410689
Potri.006G088900	Potri.007G111700	0.410679
Potri.001G321500	Potri.T035300	0.410649
Potri.002G026100	Potri.002G026300	0.410603
Potri.003G061100	Potri.014G092900	0.410373
Potri.011G130800	Potri.012G007500	0.410358
Potri.002G026100	Potri.010G006800	0.410104
Potri.004G078700	Potri.015G085100	0.410071
Potri.001G169600	Potri.017G084500	0.410058
Potri.001G415700	Potri.004G141400	0.410014
Potri.014G108800	Potri.019G055800	0.410007
Potri.010G006800	Potri.012G007500	0.409976
Potri.005G098000	Potri.014G099000	0.40995
Potri.003G061100	Potri.015G126500	0.409898
Potri.001G321600	Potri.014G030100	0.409835
Potri.006G088900	Potri.012G007500	0.40982
Potri.003G215200	Potri.005G125000	0.409811
Potri.002G026300	Potri.015G003500	0.409786
Potri.005G098000	Potri.T043800	0.409754
Potri.011G130800	Potri.014G108800	0.40967
Potri.004G076200	Potri.019G055800	0.409663
Potri.002G145300	Potri.002G152600	0.40963
Potri.001G321600	Potri.007G123700	0.409596
Potri.005G125000	Potri.013G063400	0.409573
Potri.001G415700	Potri.016G078900	0.409478
Potri.013G041900	Potri.014G099000	0.409438
Potri.007G111700	Potri.015G126500	0.409437
Potri.002G025400	Potri.005G125000	0.409345
Potri.006G138700	Potri.T035300	0.409286
Potri.006G005400	Potri.013G041900	0.40924
Potri.013G063400	Potri.014G108800	0.409207
Potri.014G030100	Potri.015G126500	0.409154
Potri.007G111700	Potri.011G130800	0.408881
Potri.005G001300	Potri.005G099400	0.408796
Potri.002G026300	Potri.002G074500	0.408782
Potri.002G074500	Potri.005G125000	0.408687
Potri.016G108800	Potri.017G084500	0.408584
Potri.004G141400	Potri.016G108800	0.408525
Potri.002G025300	Potri.010G006800	0.408485
Potri.002G025500	Potri.011G130800	0.408439
Potri.002G198800	Potri.015G085100	0.408412
Potri.013G041900	Potri.017G084500	0.408357
Potri.003G061100	Potri.011G130800	0.408318
Potri.001G321600	Potri.002G152600	0.408313
Potri.014G066900	Potri.017G084500	0.4083
Potri.002G025300	Potri.002G026300	0.408236
Potri.002G025300	Potri.019G055800	0.408187
Potri.014G092900	Potri.016G078900	0.408153
Potri.010G006800	Potri.016G079100	0.408148
Potri.002G026300	Potri.014G030100	0.408123
Potri.002G025400	Potri.004G076200	0.408053
Potri.002G152600	Potri.013G039300	0.40805
Potri.014G092900	Potri.014G108800	0.408046
Potri.002G025400	Potri.002G025800	0.40802
Potri.005G099400	Potri.006G088900	0.407953
Potri.007G111700	Potri.010G006800	0.407942
Potri.006G005400	Potri.007G111700	0.407838
Potri.002G095600	Potri.014G108800	0.407831
Potri.002G025400	Potri.007G111700	0.407759
Potri.005G099400	Potri.008G048700	0.407732
Potri.014G066900	Potri.T043800	0.407686
Potri.002G025400	Potri.013G041900	0.407654
Potri.002G025400	Potri.013G063400	0.407648
Potri.005G125000	Potri.012G007500	0.407615
Potri.014G108900	Potri.015G126500	0.407421
Potri.002G095600	Potri.010G157600	0.407346
Potri.002G025800	Potri.013G063400	0.407308
Potri.009G010200	Potri.019G055800	0.407285
Potri.003G061100	Potri.010G078500	0.407018
Potri.002G025400	Potri.003G061100	0.406993
Potri.014G092900	Potri.014G108900	0.40698
Potri.011G130800	Potri.013G063400	0.406892
Potri.001G321600	Potri.013G063400	0.406829
Potri.002G026300	Potri.011G158100	0.40676
Potri.013G041900	Potri.015G126500	0.406692
Potri.002G025300	Potri.013G063400	0.406663
Potri.001G321600	Potri.002G026300	0.406631
Potri.002G145300	Potri.017G084500	0.40662
Potri.002G025500	Potri.005G125000	0.406603
Potri.003G061100	Potri.006G005400	0.40658
Potri.002G074500	Potri.007G111700	0.406563
Potri.002G025800	Potri.006G088900	0.406522
Potri.002G026300	Potri.005G125000	0.406504
Potri.016G079100	Potri.017G084500	0.406482
Potri.005G099400	Potri.005G125000	0.406467
Potri.004G078700	Potri.006G138700	0.406422
Potri.005G098000	Potri.005G099400	0.406397
Potri.009G010200	Potri.014G108800	0.40636
Potri.006G005400	Potri.016G079100	0.40636
Potri.003G215200	Potri.014G099000	0.406337
Potri.002G025800	Potri.006G005400	0.406336
Potri.002G095600	Potri.013G039300	0.406313
Potri.005G125000	Potri.015G126500	0.406302
Potri.002G025300	Potri.011G130800	0.406243
Potri.006G005400	Potri.014G108800	0.406188
Potri.013G063400	Potri.016G078900	0.406169
Potri.002G074500	Potri.017G084500	0.406151
Potri.002G025400	Potri.003G215200	0.406119
Potri.012G007500	Potri.017G084500	0.406116
Potri.010G006800	Potri.014G108800	0.406101
Potri.014G030100	Potri.014G099000	0.406029
Potri.003G061100	Potri.017G084500	0.406014
Potri.005G125000	Potri.006G088900	0.405993
Potri.013G039300	Potri.017G084500	0.405923
Potri.010G006800	Potri.011G130800	0.405889
Potri.004G141400	Potri.005G001300	0.405869
Potri.011G158100	Potri.013G063400	0.405846
Potri.013G063400	Potri.014G030100	0.405829
Potri.005G125000	Potri.T043800	0.405821
Potri.002G095600	Potri.014G066900	0.405783
Potri.004G141400	Potri.T035300	0.405736
Potri.005G001300	Potri.008G154800	0.4057
Potri.004G141400	Potri.014G066900	0.405696
Potri.010G006800	Potri.014G108900	0.405695
Potri.013G063400	Potri.T043800	0.405684
Potri.002G026300	Potri.010G006800	0.405682
Potri.001G169600	Potri.002G026300	0.405641
Potri.006G005400	Potri.014G108900	0.405564
Potri.001G169600	Potri.016G108800	0.405555
Potri.006G005400	Potri.011G158100	0.405504
Potri.002G026300	Potri.007G111700	0.405477
Potri.005G001300	Potri.007G123700	0.405456
Potri.002G025500	Potri.007G111700	0.405429
Potri.002G145300	Potri.014G066900	0.405352
Potri.005G099400	Potri.015G011100	0.405279
Potri.013G041900	Potri.014G092900	0.405253
Potri.002G026100	Potri.015G126500	0.405209
Potri.014G099000	Potri.014G108900	0.405187
Potri.005G099400	Potri.008G154800	0.405184
Potri.015G003500	Potri.015G126500	0.405157
Potri.011G130800	Potri.015G005400	0.405089
Potri.002G026100	Potri.006G005400	0.405061
Potri.002G145300	Potri.013G039300	0.405013
Potri.007G138100	Potri.015G085100	0.404997
Potri.011G158100	Potri.017G084500	0.404988
Potri.001G169600	Potri.002G145300	0.404952
Potri.014G108900	Potri.017G084500	0.404891
Potri.002G025400	Potri.002G152600	0.404877
Potri.002G025500	Potri.005G255200	0.40482
Potri.001G162800	Potri.015G106700	0.404782
Potri.004G141400	Potri.007G062700	0.404747
Potri.011G130800	Potri.014G066900	0.404736
Potri.002G095600	Potri.T133000	0.404724
Potri.010G006800	Potri.011G158100	0.404712
Potri.013G063400	Potri.015G003500	0.404633
Potri.002G026300	Potri.017G084500	0.404558
Potri.006G005400	Potri.010G006800	0.40451
Potri.005G099400	Potri.007G062700	0.404467
Potri.007G097000	Potri.T035300	0.404428
Potri.005G001300	Potri.008G048700	0.404423
Potri.002G025400	Potri.010G006800	0.404423
Potri.014G066900	Potri.016G108800	0.404367
Potri.007G111700	Potri.019G055800	0.404289
Potri.002G026300	Potri.013G063400	0.404278
Potri.001G169600	Potri.014G108800	0.404268
Potri.005G099400	Potri.016G078900	0.404237
Potri.001G391100	Potri.016G078900	0.404216
Potri.002G026300	Potri.014G086300	0.404208
Potri.001G321600	Potri.012G007500	0.40419
Potri.002G026300	Potri.004G141400	0.404131
Potri.004G076200	Potri.016G108800	0.40401
Potri.001G391100	Potri.007G111700	0.40399
Potri.014G030100	Potri.014G092900	0.403971
Potri.003G215200	Potri.016G108800	0.403898
Potri.002G152600	Potri.005G098000	0.403834
Potri.001G367900	Potri.002G021800	0.403829
Potri.003G215200	Potri.014G094300	0.403821
Potri.007G111700	Potri.T088500	0.403804
Potri.004G141400	Potri.013G039300	0.403786
Potri.002G026300	Potri.014G108800	0.403749
Potri.002G025400	Potri.007G123700	0.40363
Potri.006G005400	Potri.012G007500	0.403598
Potri.002G025400	Potri.014G108800	0.403595
Potri.002G025500	Potri.016G078900	0.403578
Potri.007G097000	Potri.007G138100	0.403435
Potri.001G169600	Potri.001G415700	0.403428
Potri.001G169600	Potri.008G048700	0.403398
Potri.002G145300	Potri.016G108800	0.403397
Potri.002G145300	Potri.004G076200	0.403341
Potri.002G025500	Potri.006G088900	0.403321
Potri.002G021800	Potri.015G106700	0.403313
Potri.002G026300	Potri.012G007500	0.403301
Potri.001G321600	Potri.002G074500	0.403281
Potri.012G022300	Potri.015G106700	0.403266
Potri.007G123700	Potri.008G048700	0.40325
Potri.001G321600	Potri.011G130800	0.403249
Potri.002G025400	Potri.016G079100	0.403154
Potri.001G321500	Potri.007G138100	0.403152
Potri.002G095600	Potri.011G130800	0.403145
Potri.004G076200	Potri.014G094300	0.403139
Potri.006G005400	Potri.016G078900	0.403136
Potri.002G025400	Potri.T043800	0.403109
Potri.005G125000	Potri.014G086300	0.403076
Potri.010G006800	Potri.015G126500	0.403066
Potri.002G025300	Potri.014G099000	0.403029
Potri.016G078900	Potri.T088500	0.403027
Potri.001G169600	Potri.005G001300	0.40301
Potri.013G039300	Potri.T043800	0.40297
Potri.001G321600	Potri.005G125000	0.402949
Potri.003G215200	Potri.019G055800	0.402907
Potri.011G130800	Potri.016G108800	0.402902
Potri.003G069600	Potri.015G106700	0.402852
Potri.001G321500	Potri.015G085100	0.402837
Potri.006G088900	Potri.010G078500	0.402835
Potri.011G130800	Potri.016G078900	0.402834
Potri.013G063400	Potri.014G108900	0.402752
Potri.002G145300	Potri.003G215200	0.402748
Potri.013G039300	Potri.016G108800	0.402705
Potri.011G130800	Potri.014G094300	0.402657
Potri.002G074500	Potri.016G078900	0.402655
Potri.004G076200	Potri.014G066900	0.402567
Potri.004G141400	Potri.015G011100	0.402339
Potri.013G041900	Potri.013G063400	0.402321
Potri.002G025400	Potri.014G108900	0.402309
Potri.002G025400	Potri.012G007500	0.40229
Potri.002G145300	Potri.011G130800	0.402256
Potri.002G025300	Potri.005G099400	0.402248
Potri.011G158100	Potri.015G126500	0.402105
Potri.002G074500	Potri.013G063400	0.402094
Potri.003G061100	Potri.014G109000	0.402029
Potri.002G074500	Potri.010G006800	0.402029
Potri.015G106700	Potri.017G023200	0.401908
Potri.002G145300	Potri.T043800	0.401855
Potri.015G106700	Potri.015G118800	0.401842
Potri.002G026300	Potri.005G099400	0.401837
Potri.005G098000	Potri.009G010200	0.401833
Potri.010G006800	Potri.016G078900	0.401784
Potri.003G215200	Potri.014G066900	0.401767
Potri.005G125000	Potri.011G130800	0.401743
Potri.002G025400	Potri.016G078900	0.401707
Potri.002G021800	Potri.017G023200	0.401684
Potri.001G391100	Potri.014G108800	0.401651
Potri.005G099400	Potri.007G111700	0.401611
Potri.002G026100	Potri.014G099000	0.401528
Potri.002G152600	Potri.015G126500	0.401482
Potri.010G078500	Potri.014G108900	0.401478
Potri.001G391100	Potri.010G006800	0.401379
Potri.002G026300	Potri.013G041900	0.401328
Potri.006G088900	Potri.014G092900	0.401265
Potri.002G025300	Potri.006G088900	0.401224
Potri.007G097000	Potri.015G085100	0.40121
Potri.002G025400	Potri.011G158100	0.401162
Potri.010G006800	Potri.T088500	0.401092
Potri.002G026100	Potri.017G084500	0.401089
Potri.013G063400	Potri.T088500	0.401003
Potri.016G108800	Potri.T043800	0.400955
Potri.001G321600	Potri.013G041900	0.400946
Potri.002G152600	Potri.019G055800	0.400941
Potri.015G106700	Potri.015G138600	0.400939
Potri.001G162800	Potri.001G367900	0.400922
Potri.005G125000	Potri.017G084500	0.400831
Potri.001G323300	Potri.008G163500	0.400829
Potri.007G097000	Potri.018G007300	0.400789
Potri.014G108800	Potri.T088500	0.400742
Potri.002G025400	Potri.002G026300	0.400704
Potri.010G078500	Potri.013G041900	0.400678
Potri.002G026300	Potri.014G108900	0.400656
Potri.005G125000	Potri.T088500	0.40061
Potri.014G108800	Potri.017G084500	0.400599
Potri.007G111700	Potri.014G086300	0.400597
Potri.014G108800	Potri.015G005400	0.40058
Potri.002G025400	Potri.002G026100	0.400561
Potri.001G415700	Potri.010G006800	0.400551
Potri.006G037800	Potri.011G130800	0.400548
Potri.002G145300	Potri.005G098000	0.400533
Potri.013G063400	Potri.015G126500	0.400517
Potri.004G141400	Potri.014G092900	0.400515
Potri.008G048700	Potri.008G154800	0.400425
Potri.001G321600	Potri.007G111700	0.400374
Potri.003G069600	Potri.013G153100	0.400368
Potri.007G062700	Potri.007G123700	0.400323
Potri.004G141400	Potri.014G109000	0.400309
Potri.002G025500	Potri.002G026300	0.400304
Potri.001G415700	Potri.005G125000	0.400189
Potri.014G086300	Potri.017G084500	0.400182
Potri.005G177700	Potri.015G106700	0.400096
Potri.005G099400	Potri.011G153300	0.400095
Potri.006G005400	Potri.013G063400	0.400085
Potri.006G088900	Potri.014G109000	0.40005
Potri.001G169600	Potri.T133000	0.400015
Potri.015G040200	Potri.015G082500	0.445775
Potri.015G040200	Potri.017G082900	0.445307
Potri.013G014400	Potri.015G040200	0.444052
Potri.009G138900	Potri.015G040200	0.440012
Potri.006G060800	Potri.015G040200	0.439863
Potri.012G075000	Potri.015G040200	0.438552
Potri.004G025100	Potri.015G040200	0.437507
Potri.001G307800	Potri.015G040200	0.437023
Potri.014G041600	Potri.015G040200	0.434126
Potri.006G196000	Potri.017G110600	0.432837
Potri.017G110600	Potri.018G129500	0.42949
Potri.006G044500	Potri.017G110600	0.428675
Potri.005G117500	Potri.015G040200	0.427457
Potri.002G035800	Potri.017G110600	0.427329
Potri.001G093500	Potri.017G110600	0.427258
Potri.005G229100	Potri.017G110600	0.426481
Potri.015G017500	Potri.017G110600	0.426237
Potri.017G110600	Potri.017G126300	0.425864
Potri.013G021300	Potri.017G110600	0.425602
Potri.006G195600	Potri.017G110600	0.424346
Potri.006G195600	Potri.018G129500	0.424078
Potri.006G280200	Potri.017G110600	0.423578
Potri.009G138200	Potri.017G110600	0.422376
Potri.001G011200	Potri.017G110600	0.421617
Potri.001G093500	Potri.015G017500	0.419866
Potri.014G025300	Potri.015G040200	0.4194
Potri.006G044500	Potri.006G195600	0.419074
Potri.001G011200	Potri.006G195600	0.418883
Potri.002G045400	Potri.015G040200	0.418751
Potri.005G229100	Potri.006G195600	0.418448
Potri.001G093500	Potri.006G195600	0.418419
Potri.001G307800	Potri.004G025100	0.417438
Potri.001G410500	Potri.017G110600	0.417059
Potri.015G040200	Potri.016G079300	0.416538
Potri.006G195600	Potri.009G138200	0.4165
Potri.006G195600	Potri.006G196000	0.416482
Potri.015G017500	Potri.015G047100	0.416293
Potri.012G106000	Potri.018G063500	0.416221
Potri.015G017500	Potri.018G129500	0.415678
Potri.002G035800	Potri.006G195600	0.415003
Potri.006G195600	Potri.017G126300	0.414895
Potri.006G044500	Potri.015G017500	0.414049
Potri.001G307800	Potri.006G060800	0.414026
Potri.001G410500	Potri.006G195600	0.414024
Potri.001G410500	Potri.006G196000	0.413929
Potri.009G015000	Potri.015G017500	0.413885
Potri.005G229100	Potri.006G196000	0.413658
Potri.009G138200	Potri.012G106000	0.413634
Potri.001G307800	Potri.018G125500	0.413609
Potri.006G195600	Potri.013G021300	0.413409
Potri.017G110600	Potri.018G063500	0.41314
Potri.001G093500	Potri.006G196000	0.413139
Potri.009G015000	Potri.017G110600	0.41289
Potri.005G229100	Potri.015G017500	0.412441
Potri.001G307800	Potri.003G126100	0.412319
Potri.014G075800	Potri.015G017500	0.412079
Potri.003G126100	Potri.015G040200	0.412006
Potri.015G047100	Potri.017G110600	0.411914
Potri.006G195600	Potri.006G280200	0.411642
Potri.006G196000	Potri.018G129500	0.411483
Potri.006G195600	Potri.018G063500	0.411243
Potri.001G011200	Potri.012G106000	0.411102
Potri.012G106000	Potri.017G110600	0.411031
Potri.001G307800	Potri.010G000700	0.41099
Potri.015G040200	Potri.018G109400	0.410823
Potri.015G017500	Potri.017G152700	0.41072
Potri.015G017500	Potri.017G126300	0.410141
Potri.011G031600	Potri.015G040200	0.409845
Potri.001G410500	Potri.015G017500	0.409761
Potri.006G195600	Potri.014G075800	0.409341
Potri.009G043900	Potri.015G040200	0.40897
Potri.006G110700	Potri.012G106000	0.408825
Potri.006G195600	Potri.015G017500	0.408769
Potri.015G040200	Potri.018G125500	0.408674
Potri.001G352800	Potri.005G117500	0.408607
Potri.010G000700	Potri.012G106000	0.408319
Potri.006G063700	Potri.015G040200	0.408217
Potri.011G031600	Potri.017G110600	0.408194
Potri.001G011200	Potri.006G196000	0.408054
Potri.014G075800	Potri.017G110600	0.407721
Potri.006G196000	Potri.015G047100	0.40756
Potri.007G117200	Potri.012G106000	0.407449
Potri.012G106000	Potri.018G129500	0.407203
Potri.006G195600	Potri.015G047100	0.407
Potri.013G021300	Potri.015G017500	0.406872
Potri.006G196000	Potri.014G075800	0.406847
Potri.006G196000	Potri.015G017500	0.406535
Potri.001G307800	Potri.002G045400	0.406445
Potri.001G006000	Potri.006G196000	0.406425
Potri.013G021300	Potri.014G075800	0.406315
Potri.012G106000	Potri.015G040200	0.406298
Potri.001G307800	Potri.009G138900	0.406268
Potri.006G195600	Potri.010G140200	0.406257
Potri.006G196000	Potri.017G152700	0.406005
Potri.006G196000	Potri.010G140200	0.405692
Potri.001G352800	Potri.012G075000	0.405584
Potri.012G075000	Potri.016G079300	0.405492
Potri.009G043900	Potri.012G075000	0.405401
Potri.015G017500	Potri.019G014200	0.405195
Potri.006G082300	Potri.015G017500	0.404196
Potri.010G000700	Potri.015G040200	0.404088
Potri.017G110600	Potri.017G152700	0.403844
Potri.014G075800	Potri.017G126300	0.403677
Potri.006G195600	Potri.009G015000	0.403506
Potri.006G280200	Potri.012G106000	0.403435
Potri.012G106000	Potri.T055300	0.4034
Potri.006G044500	Potri.006G196000	0.403399
Potri.001G011200	Potri.002G035800	0.403226
Potri.001G011200	Potri.006G280200	0.403078
Potri.001G006000	Potri.006G195600	0.403026
Potri.001G307800	Potri.013G014400	0.402985
Potri.005G117500	Potri.009G008400	0.402918
Potri.007G072600	Potri.009G076000	0.402886
Potri.003G026500	Potri.012G075000	0.402849
Potri.010G140200	Potri.017G110600	0.402794
Potri.001G006000	Potri.017G110600	0.402378
Potri.012G106000	Potri.019G059200	0.402307
Potri.005G117500	Potri.016G079300	0.402189
Potri.001G307800	Potri.015G082500	0.402152
Potri.002G035800	Potri.018G129500	0.402109
Potri.015G017500	Potri.017G057900	0.401897
Potri.015G017500	Potri.016G004400	0.40182
Potri.005G117500	Potri.006G113600	0.401772
Potri.001G307800	Potri.007G117200	0.401697
Potri.001G011200	Potri.015G017500	0.401523
Potri.006G195600	Potri.007G117200	0.401519
Potri.002G035800	Potri.010G140200	0.401423
Potri.001G307800	Potri.006G110700	0.401341
Potri.001G307800	Potri.017G082900	0.401164
Potri.006G280200	Potri.018G063500	0.401058
Potri.002G035800	Potri.012G106000	0.401044
Potri.013G021300	Potri.018G129500	0.401014
Potri.001G307800	Potri.011G031600	0.400957
Potri.005G117500	Potri.009G043900	0.400744
Potri.011G031600	Potri.012G106000	0.400651
Potri.003G126100	Potri.015G082500	0.400549
Potri.009G015000	Potri.017G057900	0.400526
Potri.006G110700	Potri.017G110600	0.40027
Potri.010G182000	Potri.015G040200	0.400199
Potri.006G195600	Potri.017G152700	0.400087

## Sheet: S7
Table S7. The tagging of each gene in Figure 5 corresponds to the ID.
ID	Symbol	TF family	Tag
Potri.017G082900	AtHB34	ZF-HD	AtHB34
Potri.T043800	ATWRKY75	WRKY	ATWRKY75
Potri.014G025300	WOX4	WOX	WOX4
Potri.005G098000	-	NAC	G1(NAC)
Potri.012G007500	ANAC062	NAC	ANAC062
Potri.011G153300	ANAC043	NAC	ANAC043
Potri.001G169600	ATMYB23	MYB	ATMYB23
Potri.006G138700	-	ERF	G2(ERF)
Potri.007G138100	ATERF-9	ERF	ATERF-9
Potri.010G006800	ATEBP	ERF	ATEBP
Potri.009G043900	-	C2H2	G3(C2H2)
Potri.002G045400	UNE12	bHLH	UNE12
Potri.012G106000	ATICE1	bHLH	ATICE1
Potri.014G041600	BZR1	BES1	BZR1
Potri.015G126500	-	B3	G4(B3)
Potri.014G108900	-	-	G9
Potri.003G061100	-	-	G8
Potri.006G113600	-	-	G77
Potri.016G004400	-	-	G76
Potri.019G059200	-	-	G75
Potri.009G076000	-	-	G74
Potri.009G008400	-	-	G73
Potri.T055300	-	-	G72
Potri.019G014200	-	-	G71
Potri.017G152700	-	-	G70
Potri.016G079100	-	-	G7
Potri.018G109400	-	-	G69
Potri.018G125500	-	-	G68
Potri.016G079300	-	-	G67
Potri.017G126300	-	-	G66
Potri.018G129500	-	-	G65
Potri.013G153100	-	-	G64
Potri.018G007300	-	-	G63
Potri.008G163500	-	-	G62
Potri.017G023200	-	-	G61
Potri.014G109000	-	-	G60
Potri.011G158100	-	-	G6
Potri.015G011100	-	-	G59
Potri.008G154800	-	-	G58
Potri.010G182000	-	-	G57
Potri.010G140200	-	-	G56
Potri.003G026500	-	-	G55
Potri.007G072600	-	-	G54
Potri.010G000700	-	-	G53
Potri.001G352800	-	-	G52
Potri.006G110700	-	-	G51
Potri.015G047100	-	-	G50
Potri.007G123700	-	-	G5
Potri.001G410500	-	-	G49
Potri.006G195600	-	-	G48
Potri.005G229100	-	-	G47
Potri.001G093500	-	-	G46
Potri.002G035800	-	-	G45
Potri.006G044500	-	-	G44
Potri.017G110600	-	-	G43
Potri.006G196000	-	-	G42
Potri.001G307800	-	-	G41
Potri.006G060800	-	-	G40
Potri.009G138900	-	-	G39
Potri.013G014400	-	-	G38
Potri.005G177700	-	-	G37
Potri.007G062700	-	-	G36
Potri.006G037800	-	-	G35
Potri.001G323300	-	-	G34
Potri.010G078500	-	-	G33
Potri.015G106700	-	-	G32
Potri.003G069600	-	-	G31
Potri.012G022300	-	-	G30
Potri.001G391100	-	-	G29
Potri.007G097000	-	-	G28
Potri.013G039300	-	-	G27
Potri.014G066900	-	-	G26
Potri.016G108800	-	-	G25
Potri.013G063400	-	-	G24
Potri.005G255200	-	-	G23
Potri.017G084500	-	-	G22
Potri.002G145300	-	-	G21
Potri.002G198800	-	-	G20
Potri.004G078700	-	-	G19
Potri.019G055800	-	-	G18
Potri.005G125000	-	-	G17
Potri.016G078900	-	-	G16
Potri.014G108800	-	-	G15
Potri.004G076200	-	-	G14
Potri.002G152600	-	-	G13
Potri.002G074500	-	-	G12
Potri.014G030100	-	-	G11
Potri.004G141400	-	-	G10
Potri.002G026300	ATR4	-	ATR4(Potri.002G026300)
Potri.002G026100	ATR4	-	ATR4(Potri.002G026100)
Potri.002G025800	ATR4	-	ATR4(Potri.002G025800)
Potri.002G025500	ATR4	-	ATR4(Potri.002G025500)
Potri.002G025300	ATR4	-	ATR4(Potri.002G025300)
Potri.007G117200	UGT74F1	-	UGT74F1
Potri.002G021800	TUB5	-	TUB5
Potri.010G157600	SP1L1	-	SP1L1
Potri.001G321600	SBP1	-	SBP1
Potri.014G094300	RRP41	-	RRP41
Potri.006G088900	RLK	-	RLK
Potri.015G003500	RCI3	-	RCI3
Potri.001G321500	RALFL32	-	RALFL32
Potri.T133000	LECRKA4.2	-	LECRKA4.2
Potri.001G006000	HVA22F	-	HVA22F
Potri.006G082300	HTA12	-	HTA12
Potri.001G415700	HTA10	-	HTA10
Potri.011G031600	HSA32	-	HSA32
Potri.015G040200	HON5	-	HON5
Potri.013G041900	HEL	-	HEL
Potri.015G017500	GLT1	-	GLT1
Potri.005G001300	GLP10	-	GLP10
Potri.001G367900	FLA1	-	FLA1
Potri.006G280200	DCAF1	-	DCAF1
Potri.005G117500	CYP84A1	-	CYP84A1
Potri.002G025400	CYP71B36	-	CYP71B36
Potri.011G130800	CYP71B34	-	CYP71B34
Potri.004G025100	CRK10	-	CRK10
Potri.015G005400	CID10	-	CID10
Potri.017G057900	BGAL9	-	BGAL9
Potri.009G138200	ATTRN1	-	ATTRN1
Potri.018G063500	ATSUS4	-	ATSUS4
Potri.005G099400	ATSSL4	-	ATSSL4
Potri.003G215200	ATSNAK1	-	ATSNAK1
Potri.009G015000	ATSIZ1	-	ATSIZ1
Potri.015G118800	ATPP2-A9	-	ATPP2-A9
Potri.015G138600	AtPP2-A14	-	AtPP2-A14
Potri.014G075800	AtPP2-A13	-	AtPP2-A13
Potri.T088500	ATPP2-A10	-	ATPP2-A10
Potri.014G099000	ATPI4K	-	ATPI4K
Potri.001G011200	ATPCB	-	ATPCB
Potri.006G063700	ATPAP26	-	ATPAP26
Potri.006G005400	ATNUDT2	-	ATNUDT2
Potri.015G085100	ATNRT3.1	-	ATNRT3.1
Potri.013G021300	ATLACS7	-	ATLACS7
Potri.007G111700	ATKTI1	-	ATKTI1
Potri.015G082500	ATHDA6	-	ATHDA6
Potri.T035300	ATGST1	-	ATGST1
Potri.003G126100	ATGPX6	-	ATGPX6
Potri.008G048700	ATEXO70H2	-	ATEXO70H2
Potri.014G092900	ATCHIA	-	ATCHIA
Potri.014G086300	ARATH;BSAS3;1	-	ARATH;BSAS3;1
Potri.012G075000	APC8	-	APC8
Potri.002G095600	ANNAT1	-	ANNAT1
Potri.001G162800	ALAAT2	-	ALAAT2
Potri.009G010200	ACA7	-	ACA7

## Sheet: S8
Table S8. The connectivity of different nodes is calculated by Cytoscape in Figure 6.
Tag	Connectivity
G5	47
G13	45
ATSSL4	44
G10	44
HEL	43
ATWRKY75	43
ATSNAK1	42
G15	42
G14	42
G11	42
G9	42
RCI3	41
ATR4(Potri.002G026100)	40
ATR4(Potri.002G025800)	40
G8	40
G6	40
ANAC062	40
CYP71B34	38
ATMYB23	38
ATKTI1	37
G12	37
G7	37
ATR4(Potri.002G025300)	36
G17	35
ATR4(Potri.002G025500)	35
G16	34
ANNAT1	34
ARATH;BSAS3;1	33
ATEBP	30
ATR4(Potri.002G026300)	29
CID10	29
HTA10	29
ACA7	29
G22	28
G24	26
ATPI4K	25
G43	24
RLK	23
G18	23
G48	22
HON5	22
CYP71B36	22
GLT1	19
SBP1	16
ATNUDT2	15
ATICE1	14
G42	14
G41	14
G4(B3)	14
G21	14
G25	13
G26	13
G27	10
G1(NAC)	9
G32	8
ATCHIA	8
ATPCB	7
G65	7
ATGST1	7
G19	7
AtPP2-A13	6
G45	6
CYP84A1	6
ATPP2-A10	6
GLP10	6
ATEXO70H2	6
G20	6
ATERF-9	6
G28	6
DCAF1	5
ATLACS7	5
APC8	5
ATNRT3.1	5
RALFL32	5
G56	4
HSA32	4
G70	4
ATSIZ1	4
ATSUS4	4
G50	4
G49	4
G66	4
G47	4
G46	4
G44	4
G29	4
G33	4
HVA22F	3
UGT74F1	3
G51	3
G3(C2H2)	3
G53	3
ATGPX6	3
G67	3
ATTRN1	3
ATHDA6	3
G60	3
RRP41	3
TUB5	3
G36	3
G58	3
BGAL9	2
G52	2
G68	2
UNE12	2
CRK10	2
G40	2
G39	2
G38	2
AtHB34	2
G61	2
G31	2
FLA1	2
LECRKA4.2	2
ALAAT2	2
G59	2
G2(ERF)	2
G23	2
G57	1
G77	1
G76	1
G75	1
G55	1
G74	1
G54	1
G73	1
G72	1
HTA12	1
G71	1
ATPAP26	1
G69	1
WOX4	1
BZR1	1
ANAC043	1
G37	1
G64	1
G35	1
G63	1
G62	1
G34	1
AtPP2-A14	1
ATPP2-A9	1
G30	1
SP1L1	1

## Sheet: S9
Table S9. qPCR validation of 12 hub genes from RNA-seq results.
		Relative expression levels					t-text
Symbol		0h	12h	24h	48h	72h	0h-12h	0h-24h	0h-48h	0h-72h
G13	Rep-1	0.990801	33.9028	12.0142	268.107	65.6474	1.12785e-06	0.00193273	6.30438e-08	5.04522e-07
	Rep-2	1.05458	35.3425	17.4683	264.416	62.1063
	Rep-3	0.95705	32.9757	18.8523	273.741	62.9732
G10	Rep-1	0.646176	46.7426	43.4113	152.219	71.0124	2.99459e-05	6.45796e-05	6.01354e-05	0.000426774
	Rep-2	0.702222	54.4427	39.1245	125.366	93.7015
	Rep-3	2.20381	52.5882	36.0019	138.141	73.0089
HEL	Rep-1	1.21139	18.4217	52.954	339.359	216.267	8.17166e-05	0.000412014	8.42656e-05	9.92674e-05
	Rep-2	1.04006	15.3837	41.2598	412.047	175.663
	Rep-3	0.793701	18.2944	40.4107	409.201	211.816
ATWRKY75	Rep-1	1.19748	10.605	0.111105	110.661	54.9482	0.00107027	0.0134183	1.57278e-06	0.000145042
	Rep-2	1.12506	13.9933	0.473029	102.537	56.493
	Rep-3	0.742262	10.0329	0.244855	105.42	68.1197
ATSNAK1	Rep-1	0.897095	1.23114	0.629961	9.80375	4.70219	0.157676	0.87414	0.000153251	9.70687e-05
	Rep-2	1.03766	1.05702	0.713672	8.59402	4.17951
	Rep-3	1.07425	1.10957	1.51922	7.90811	4.93597
RCI3	Rep-1	1.40769	12.042	12.4092	29.5141	19.8812	0.000531495	0.00740639	0.000251681	0.000953682
	Rep-2	0.935191	15.3482	6.6499	32.2971	18.0426
	Rep-3	0.759611	16.4498	11.9037	38.408	25.6935
ATR4 (Potri.002G026100)	Rep-1	1.09177	0.347078	0.0535365	153.987	117.512	0.00149155	0.000998188	1.1702e-05	0.000267239
	Rep-2	1.09177	0.359318	0.177595	174.45	108.133
	Rep-3	0.838956	0.354371	0.229516	169.679	88.4424
ANAC062	Rep-1	1.44393	21.9579	3.09513	164.279	38.8542	1.21148e-05	0.000557841	6.42994e-06	0.000228353
	Rep-2	0.876606	24.7039	3.11666	155.417	45.2548
	Rep-3	0.790041	24.0284	3.07375	173.645	50.9143
ATMYB23	Rep-1	1.24833	1.62076	1.31039	2.8481	2.04202	0.0532373	0.0806941	0.00040872	0.233672
	Rep-2	1.02811	1.27162	1.31951	2.88786	1.97247
	Rep-3	0.779165	1.68958	1.38511	2.60268	0.812252
ATEBP	Rep-1	2.20891	3.27161	0.961483	12.9361	7.22668	0.0139228	0.607842	2.64622e-05	0.00036969
	Rep-2	0.974905	3.45815	1.03766	13.2998	7.12719
	Rep-3	0.464366	3.45815	0.775572	12.758	7.74537
ATPI4K	Rep-1	1.4811	55.8441	2.57874	109.643	48.0567	0.00352214	0.10563	7.8292e-05	4.31312e-06
	Rep-2	1.04006	33.6686	2.80241	96.1135	43.6124
	Rep-3	0.649169	58.2156	7.09433	118.33	46.0991
RLK	Rep-1	1.06437	1.4914	2.65737	66.7178	11.9588	0.0139103	1.77363e-05	3.0845e-06	4.04009e-07
	Rep-2	0.939523	1.46071	2.71321	71.0124	12.5533
	Rep-3	1	1.21982	2.86791	73.0089	12.1257

## Sheet: S10
Table S10.Primer sequences for qPCR of 12 hub genes.
Symbol	Direction	Sequence
PtActin	Forward	ACCCTCCAATCCAGACACTG
	Reverse	TTGCTGACCGTATGAGCAAG
G13	Forward	CAGTGATAAGTGCGATGACC
	Reverse	CCGCAATAATTTCCTAGACC
G10	Forward	TCTGATAGCACCACATACAT
	Reverse	GTAGTGCTTCTGTATTTGCG
HEL	Forward	CAGGCTTCTTGTGGCAGGTG
	Reverse	AGTCCCCACAATCCACAAAT
ATWRKY75	Forward	CCAAGAACATCATCCGAAAT
	Reverse	GGGCTTTCTAACCTTCTTCT
ATSNAK1	Forward	ATGACCTGCACATCCAATCT
	Reverse	GGTGAGTATGGTATTGATTG
RCI3	Forward	GCTATCTGTCATTTGTTGGG
	Reverse	ACAATCAACTCAGCCCTCCT
ATR4 (Potri.002G026100)	Forward	ATTCTCTTCCTCTCCATCAT
	Reverse	AATTGCGTTGGAAGGTTTGA
ANAC062	Forward	GCCTTCTTCAACTCTGCTTT
	Reverse	CTGTTGCTTGGTTTGTTGAG
ATMYB23	Forward	AATGGAAGTGAAGAAGGCTC
	Reverse	AGCCTCGTCCATTTCAAGGA
ATEBP	Forward	CGCCAGCCCAACCAAGTGAT
	Reverse	ATTCTTTCTGGTTCTCTGAA
ATPI4K	Forward	GCTCACCCCTTTTGCCATTG
	Reverse	CAGCAATCTCATCAAGGCGG
RLK	Forward	TCACCACTTCGTCTTTCTAC
	Reverse	ACGGCCACCTGAAAGGAGGG
